# Supplementary material for: Precambrian origins of the TNFR superfamily
Source: Cell Death Discov. 2016 Jul 18;2:16058–. doi: 10.1038/cddiscovery.2016.58 (PMC4979521; doi:10.1038/cddiscovery.2016.58)
Supplement: Supplementary Tables [file cddiscovery201658-s2.xls]

## Sheet: Table 1-Summary table TNFRs
Organism	Phyla	# TNFR (DD)
Homo sapien	Chordata	29 (8)
Mus musculus	Chordata	26 (7)
Danio rerio	Chordata	41 (9)
Xenopus laevis	Chordata	10 (9)
Branchiostoma floridae	Chordata	10 (4)
Ciona intestinalis	Chordata	3 (0)
Strongylocentrotus purpuratus	Echinoderm	13 (3)
Azumapecten farreri	Mollusca	2 (2)
Crassostrea gigas	Mollusca	17 (4)
Drosophila melanogaster	Arthropod	1 (0)
Daphnia pulex	Arthropod	1 (0)
Acropora digitifera	Cnidaria	40 (13)
Nematostella vectensis	Cnidaria	8 (3)
Monosiga brevicollis	Choanoflagellate	44 (0)
Salpingoeca rosetta	Choanoflagellate	84 (0)
Mnemiopsis leidyi	Ctenophora	13 (0)
Pleurobrachia bachei	Ctenophora	5 (0)
Amphimedon queenslandica	Porifera	2 (0)

## Sheet: Table S1-CDD All TNFRs
Organism	Phyla	Protein ID	Protein ID in Fasta File	Hit type	PSSM-ID	From	To	E-Value	Bitscore	Accession	Short name
Homo sapien	Chordata	gi|21263572|sp|Q9UNE0.1|EDAR_HUMAN	TNFR_EDAR_Hos	specific	276926	13	148	4.94057e-96	287.54	cd13421	TNFRSF_EDAR
Homo sapien	Chordata	gi|21263572|sp|Q9UNE0.1|EDAR_HUMAN	TNFR_EDAR_Hos	superfamily	277570	13	148	4.94057e-96	287.54	cl22855	TNFRSF superfamily
Homo sapien	Chordata	gi|21263572|sp|Q9UNE0.1|EDAR_HUMAN	TNFR_EDAR_Hos	superfamily	277483	354	428	2.56964e-06	44.9694	cl14633	DD superfamily
Homo sapien	Chordata	NP_689408	RELT_TNFR_Hos	specific	276924	27	112	2.3202e-39	137.546	cd13419	TNFRSF19L
Homo sapien	Chordata	NP_689408	RELT_TNFR_Hos	superfamily	277570	27	112	2.3202e-39	137.546	cl22855	TNFRSF superfamily
Homo sapien	Chordata	NP_689408	RELT_TNFR_Hos	specific	257157	163	198	1.78937e-13	64.9498	pfam12606	RELT
Homo sapien	Chordata	NP_689408	RELT_TNFR_Hos	superfamily	257157	163	198	1.78937e-13	64.9498	cl13980	RELT superfamily
Homo sapien	Chordata	NP_001056	TNFR1A_Hos	specific	276902	44	175	1.10644e-78	243.03	cd10576	TNFRSF1A
Homo sapien	Chordata	NP_001056	TNFR1A_Hos	superfamily	277570	44	175	1.10644e-78	243.03	cl22855	TNFRSF superfamily
Homo sapien	Chordata	NP_001056	TNFR1A_Hos	specific	176729	358	438	4.61838e-43	147.536	cd08313	Death_TNFR1
Homo sapien	Chordata	NP_001056	TNFR1A_Hos	superfamily	277483	358	438	4.61838e-43	147.536	cl14633	DD superfamily
Homo sapien	Chordata	XP_011540362	TNFR1B_Hos	specific	276903	40	201	1.36214e-99	298.234	cd10577	TNFRSF1B
Homo sapien	Chordata	XP_011540362	TNFR1B_Hos	superfamily	277570	40	201	1.36214e-99	298.234	cl22855	TNFRSF superfamily
Homo sapien	Chordata	P36941.1	TNFR3_Hos	specific	276904	11	168	3.65236e-103	306.311	cd10578	TNFRSF3
Homo sapien	Chordata	P36941.1	TNFR3_Hos	superfamily	277570	11	168	3.65236e-103	306.311	cl22855	TNFRSF superfamily
Homo sapien	Chordata	P36941.1	TNFR3_Hos	superfamily	277570	148	210	4.11442e-07	47.4091	cl22855	TNFRSF superfamily
Homo sapien	Chordata	P43489.1	TNFR4_Hos	specific	276911	29	170	4.08123e-77	233.444	cd13406	TNFRSF4
Homo sapien	Chordata	P43489.1	TNFR4_Hos	superfamily	277570	29	170	4.08123e-77	233.444	cl22855	TNFRSF superfamily
Homo sapien	Chordata	O14763.2	TNFR5_Hos	specific	276912	26	186	3.58496e-107	310.489	cd13407	TNFRSF5
Homo sapien	Chordata	O14763.2	TNFR5_Hos	superfamily	277570	26	186	3.58496e-107	310.489	cl22855	TNFRSF superfamily
Homo sapien	Chordata	P25445	TNFR6_Hos	specific	276905	39	167	1.24787e-73	226.104	cd10579	TNFRSF6
Homo sapien	Chordata	P25445	TNFR6_Hos	superfamily	277570	39	167	1.24787e-73	226.104	cl22855	TNFRSF superfamily
Homo sapien	Chordata	P25445	TNFR6_Hos	specific	260028	226	319	2.44552e-44	148.981	cd08316	Death_FAS_TNFRSF6
Homo sapien	Chordata	P25445	TNFR6_Hos	superfamily	277483	226	319	2.44552e-44	148.981	cl14633	DD superfamily
Homo sapien	Chordata	NP_003814	TNFR6B_Hos	specific	276901	34	196	1.98076e-97	286.61	cd10575	TNFRSF6B
Homo sapien	Chordata	NP_003814	TNFR6B_Hos	superfamily	277570	34	196	1.98076e-97	286.61	cl22855	TNFRSF superfamily
Homo sapien	Chordata	P26842.2	TNFR7_Hos	specific	276913	4	124	1.1284e-76	230.851	cd13408	TNFRSF7
Homo sapien	Chordata	P26842.2	TNFR7_Hos	superfamily	277570	4	124	1.1284e-76	230.851	cl22855	TNFRSF superfamily
Homo sapien	Chordata	P28908	TNFR8_Hos	specific	276914	17	131	3.2731e-60	197.916	cd13409	TNFRSF8
Homo sapien	Chordata	P28908	TNFR8_Hos	superfamily	277570	17	131	3.2731e-60	197.916	cl22855	TNFRSF superfamily
Homo sapien	Chordata	P28908	TNFR8_Hos	specific	276914	173	306	2.71996e-55	184.819	cd13409	TNFRSF8
Homo sapien	Chordata	P28908	TNFR8_Hos	superfamily	277570	173	306	2.71996e-55	184.819	cl22855	TNFRSF superfamily
Homo sapien	Chordata	NP_001552	TNFR9_Hos	specific	276915	23	160	1.94328e-76	230.391	cd13410	TNFRSF9
Homo sapien	Chordata	NP_001552	TNFR9_Hos	superfamily	277570	23	160	1.94328e-76	230.391	cl22855	TNFRSF superfamily
Homo sapien	Chordata	NP_003835	TNFR10A _Hos	specific	276906	129	230	1.81122e-53	176.683	cd10580	TNFRSF10
Homo sapien	Chordata	NP_003835	TNFR10A _Hos	superfamily	277570	129	230	1.81122e-53	176.683	cl22855	TNFRSF superfamily
Homo sapien	Chordata	NP_003835	TNFR10A _Hos	specific	260027	367	454	8.81977e-45	152.81	cd08315	Death_TRAILR_DR4_DR5
Homo sapien	Chordata	NP_003835	TNFR10A _Hos	superfamily	277483	367	454	8.81977e-45	152.81	cl14633	DD superfamily
Homo sapien	Chordata	NP_003833	TNFR10B_Hos	specific	276906	77	179	1.55534e-53	175.913	cd10580	TNFRSF10
Homo sapien	Chordata	NP_003833	TNFR10B_Hos	superfamily	277570	77	179	1.55534e-53	175.913	cl22855	TNFRSF superfamily
Homo sapien	Chordata	NP_003833	TNFR10B_Hos	specific	260027	341	428	3.53181e-45	153.195	cd08315	Death_TRAILR_DR4_DR5
Homo sapien	Chordata	NP_003833	TNFR10B_Hos	superfamily	277483	341	428	3.53181e-45	153.195	cl14633	DD superfamily
Homo sapien	Chordata	O14798.3	TNFR10C_Hos	specific	276906	50	150	1.06742e-42	142.785	cd10580	TNFRSF10
Homo sapien	Chordata	O14798.3	TNFR10C_Hos	superfamily	277570	50	150	1.06742e-42	142.785	cl22855	TNFRSF superfamily
Homo sapien	Chordata	O14798.3	TNFR10C_Hos	superfamily	255793	172	231	0.0038885	35.4539	cl10849	DUF2360 superfamily
Homo sapien	Chordata	Q9UBN6.1	TNFR10D_Hos	specific	276906	80	180	1.4307e-47	158.964	cd10580	TNFRSF10
Homo sapien	Chordata	Q9UBN6.1	TNFR10D_Hos	superfamily	277570	80	180	1.4307e-47	158.964	cl22855	TNFRSF superfamily
Homo sapien	Chordata	Q9UBN6.1	TNFR10D_Hos	superfamily	277483	340	369	0.000319736	38.4057	cl14633	DD superfamily
Homo sapien	Chordata	O35305.1	TNFR11A_Hos	specific	276916	33	195	2.44668e-105	317.886	cd13411	TNFRSF11A
Homo sapien	Chordata	O35305.1	TNFR11A_Hos	superfamily	277570	33	195	2.44668e-105	317.886	cl22855	TNFRSF superfamily
Homo sapien	Chordata	NP_002537	TNFR11B_Hos	specific	276907	6	152	1.50073e-102	302.853	cd10581	TNFRSF11B
Homo sapien	Chordata	NP_002537	TNFR11B_Hos	superfamily	277483	323	353	0.00219606	36.1057	cl14633	DD superfamily
Homo sapien	Chordata	NP_002537	TNFR11B_Hos	superfamily	277570	124	187	2.20103e-09	53.9575	cl22855	TNFRSF superfamily
Homo sapien	Chordata	Q9NP84	TNFR12A_Hos	specific	276918	25	126	1.58834e-53	166.494	cd13413	TNFRSF12A
Homo sapien	Chordata	Q9NP84	TNFR12A_Hos	superfamily	277570	25	126	1.58834e-53	166.494	cl22855	TNFRSF superfamily
Homo sapien	Chordata	NP_036584	TNFR13B _Hos	specific	276920	34	245	1.50557e-116	337.126	cd13415	TNFRSF13B
Homo sapien	Chordata	NP_036584	TNFR13B _Hos	superfamily	277570	34	245	1.50557e-116	337.126	cl22855	TNFRSF superfamily
Homo sapien	Chordata	NP_443177	TNFR13C_Hos	specific	72672	16	41	0.000222555	36.6354	pfam09256	BaffR-Tall_bind
Homo sapien	Chordata	NP_443177	TNFR13C_Hos	superfamily	72672	16	41	0.000222555	36.6354	cl07767	BaffR-Tall_bind superfamily
Homo sapien	Chordata	NP_443177	TNFR13C_Hos	superfamily	277570	159	178	0.00320435	35.4635	cl22855	TNFRSF superfamily
Homo sapien	Chordata	Q92956	TNFR14_Hos	specific	276908	42	142	2.43147e-51	166.06	cd10582	TNFRSF14
Homo sapien	Chordata	Q92956	TNFR14_Hos	superfamily	277570	42	142	2.43147e-51	166.06	cl22855	TNFRSF superfamily
Homo sapien	Chordata	Q92956	TNFR14_Hos	superfamily	277570	98	196	5.41782e-06	43.5277	cl22855	TNFRSF superfamily
Homo sapien	Chordata	EAW94677	TNFR16_Hos	specific	276921	30	188	2.91863e-74	231.807	cd13416	TNFRSF16
Homo sapien	Chordata	EAW94677	TNFR16_Hos	superfamily	277570	30	188	2.91863e-74	231.807	cl22855	TNFRSF superfamily
Homo sapien	Chordata	EAW94677	TNFR16_Hos	specific	260025	340	418	3.77729e-29	108.913	cd08311	Death_p75NR
Homo sapien	Chordata	EAW94677	TNFR16_Hos	superfamily	277483	340	418	3.77729e-29	108.913	cl14633	DD superfamily
Homo sapien	Chordata	Q02223	TNFR17_Hos	specific	276919	4	166	5.05074e-101	291.236	cd13414	TNFRSF17
Homo sapien	Chordata	Q02223	TNFR17_Hos	superfamily	277570	4	166	5.05074e-101	291.236	cl22855	TNFRSF superfamily
Homo sapien	Chordata	Q9Y5U5	TNFR18_Hos	specific	276922	56	178	5.082e-40	136.746	cd13417	TNFRSF18
Homo sapien	Chordata	Q9Y5U5	TNFR18_Hos	superfamily	277570	56	178	5.082e-40	136.746	cl22855	TNFRSF superfamily
Homo sapien	Chordata	NP_061117	TNFR19_Hos	specific	276923	33	149	2.81435e-77	237.838	cd13418	TNFRSF19
Homo sapien	Chordata	NP_061117	TNFR19_Hos	superfamily	277570	33	149	2.81435e-77	237.838	cl22855	TNFRSF superfamily
Homo sapien	Chordata	O75509	TNFR21 _Hos	specific	276909	53	211	6.96721e-111	333.256	cd10583	TNFRSF21
Homo sapien	Chordata	O75509	TNFR21 _Hos	superfamily	277570	53	211	6.96721e-111	333.256	cl22855	TNFRSF superfamily
Homo sapien	Chordata	O75509	TNFR21 _Hos	specific	176756	414	497	1.99343e-54	181.426	cd08778	Death_TNFRSF21
Homo sapien	Chordata	O75509	TNFR21 _Hos	superfamily	277483	414	497	1.99343e-54	181.426	cl14633	DD superfamily
Homo sapien	Chordata	O75509	TNFR21 _Hos	superfamily	277483	594	654	0.0096698	34.8549	cl14633	DD superfamily
Homo sapien	Chordata	Q93038	TNFR25_Hos	specific	276925	32	145	6.07596e-62	198.099	cd13420	TNFRSF25
Homo sapien	Chordata	Q93038	TNFR25_Hos	superfamily	277570	32	145	6.07596e-62	198.099	cl22855	TNFRSF superfamily
Homo sapien	Chordata	Q93038	TNFR25_Hos	specific	176793	343	419	1.01794e-43	149.01	cd08815	Death_TNFRSF25_DR3
Homo sapien	Chordata	Q93038	TNFR25_Hos	superfamily	277483	343	419	1.01794e-43	149.01	cl14633	DD superfamily
Homo sapien	Chordata	Q9HAV5	TNFR27_Hos	specific	276934	3	118	1.45792e-74	226.698	cd15838	TNFRSF27
Homo sapien	Chordata	Q9HAV5	TNFR27_Hos	superfamily	277570	3	118	1.45792e-74	226.698	cl22855	TNFRSF superfamily
Mus musculus	Chordata	P25118	TNFR1A_Mum	specific	276902	44	175	1.85098e-75	234.556	cd10576	TNFRSF1A
Mus musculus	Chordata	P25118	TNFR1A_Mum	superfamily	277570	44	175	1.85098e-75	234.556	cl22855	TNFRSF superfamily
Mus musculus	Chordata	P25118	TNFR1A_Mum	specific	176729	358	437	9.09554e-36	127.506	cd08313	Death_TNFR1
Mus musculus	Chordata	P25118	TNFR1A_Mum	superfamily	277483	358	437	9.09554e-36	127.506	cl14633	DD superfamily
Mus musculus	Chordata	NP_035740	TNFR1B_Mum	specific	276903	40	203	1.31413e-95	288.219	cd10577	TNFRSF1B
Mus musculus	Chordata	NP_035740	TNFR1B_Mum	superfamily	277570	40	203	1.31413e-95	288.219	cl22855	TNFRSF superfamily
Mus musculus	Chordata	P50284	TNFR3_Mum	specific	276904	11	170	4.12047e-87	264.324	cd10578	TNFRSF3
Mus musculus	Chordata	P50284	TNFR3_Mum	superfamily	277570	11	170	4.12047e-87	264.324	cl22855	TNFRSF superfamily
Mus musculus	Chordata	P50284	TNFR3_Mum	superfamily	277570	148	212	5.68367e-06	43.9423	cl22855	TNFRSF superfamily
Mus musculus	Chordata	P47741	TNFR4_Mum	specific	276911	25	168	3.93321e-75	228.052	cd13406	TNFRSF4
Mus musculus	Chordata	P47741	TNFR4_Mum	superfamily	277570	25	168	3.93321e-75	228.052	cl22855	TNFRSF superfamily
Mus musculus	Chordata	P27512	TNFR5_Mum	specific	276912	26	186	9.79705e-98	286.992	cd13407	TNFRSF5
Mus musculus	Chordata	P27512	TNFR5_Mum	superfamily	277570	26	186	9.79705e-98	286.992	cl22855	TNFRSF superfamily
Mus musculus	Chordata	P25446	TNFR6_Mum	specific	276905	35	163	4.36649e-70	216.474	cd10579	TNFRSF6
Mus musculus	Chordata	P25446	TNFR6_Mum	superfamily	277570	35	163	4.36649e-70	216.474	cl22855	TNFRSF superfamily
Mus musculus	Chordata	P25446	TNFR6_Mum	specific	260028	218	309	2.42754e-44	148.596	cd08316	Death_FAS_TNFRSF6
Mus musculus	Chordata	P25446	TNFR6_Mum	superfamily	277483	218	309	2.42754e-44	148.596	cl14633	DD superfamily
Mus musculus	Chordata	148667405	TNFR7_Mum	specific	276913	4	123	3.39551e-67	206.198	cd13408	TNFRSF7
Mus musculus	Chordata	148667405	TNFR7_Mum	superfamily	277570	4	123	3.39551e-67	206.198	cl22855	TNFRSF superfamily
Mus musculus	Chordata	Q60846	TNFR8_Mum	specific	276914	3	127	5.93099e-58	189.826	cd13409	TNFRSF8
Mus musculus	Chordata	Q60846	TNFR8_Mum	superfamily	277570	3	127	5.93099e-58	189.826	cl22855	TNFRSF superfamily
Mus musculus	Chordata	P20334	TNFR9_Mum	specific	276915	23	160	1.35281e-66	205.353	cd13410	TNFRSF9
Mus musculus	Chordata	P20334	TNFR9_Mum	superfamily	277570	23	160	1.35281e-66	205.353	cl22855	TNFRSF superfamily
Mus musculus	Chordata	Q9QZM4	TNFR10B_Mum	specific	276906	70	170	1.41546e-45	153.571	cd10580	TNFRSF10
Mus musculus	Chordata	Q9QZM4	TNFR10B_Mum	superfamily	277570	70	170	1.41546e-45	153.571	cl22855	TNFRSF superfamily
Mus musculus	Chordata	Q9QZM4	TNFR10B_Mum	specific	260027	276	362	3.68523e-45	152.04	cd08315	Death_TRAILR_DR4_DR5
Mus musculus	Chordata	Q9QZM4	TNFR10B_Mum	superfamily	277483	276	362	3.68523e-45	152.04	cl14633	DD superfamily
Mus musculus	Chordata	O35305	TNFR11A_Mum	specific	276916	34	196	8.29981e-112	334.835	cd13411	TNFRSF11A
Mus musculus	Chordata	O35305	TNFR11A_Mum	superfamily	277570	34	196	8.29981e-112	334.835	cl22855	TNFRSF superfamily
Mus musculus	Chordata	O08712	TNFR11B_Mum	specific	276907	7	151	1.70736e-88	267.029	cd10581	TNFRSF11B
Mus musculus	Chordata	O08712	TNFR11B_Mum	superfamily	277570	7	151	1.70736e-88	267.029	cl22855	TNFRSF superfamily
Mus musculus	Chordata	O08712	TNFR11B_Mum	specific	276900	122	185	2.17393e-09	54.1375	cd00185	TNFRSF
Mus musculus	Chordata	O08712	TNFR11B_Mum	superfamily	277570	122	185	2.17393e-09	54.1375	cl22855	TNFRSF superfamily
Mus musculus	Chordata	O08712	TNFR11B_Mum	specific	260017	306	353	0.00159932	36.4909	cd01670	Death
Mus musculus	Chordata	O08712	TNFR11B_Mum	superfamily	277483	306	353	0.00159932	36.4909	cl14633	DD superfamily
Mus musculus	Chordata	Q9CR75	TNFR12A_Mum	specific	276918	9	126	2.86312e-45	145.308	cd13413	TNFRSF12A
Mus musculus	Chordata	Q9CR75	TNFR12A_Mum	superfamily	277570	9	126	2.86312e-45	145.308	cl22855	TNFRSF superfamily
Mus musculus	Chordata	Q9ET35	TNFR13B_Mum	specific	276920	6	209	3.13632e-98	288.591	cd13415	TNFRSF13B
Mus musculus	Chordata	Q9ET35	TNFR13B_Mum	superfamily	277570	6	209	3.13632e-98	288.591	cl22855	TNFRSF superfamily
Mus musculus	Chordata	NP_082351	TNFR13C_Mum	specific	72672	19	49	1.47858e-16	69.7626	pfam09256	BaffR-Tall_bind
Mus musculus	Chordata	NP_082351	TNFR13C_Mum	superfamily	72672	19	49	1.47858e-16	69.7626	cl07767	BaffR-Tall_bind superfamily
Mus musculus	Chordata	NP_082351	TNFR13C_Mum	superfamily	277570	146	170	0.00187082	35.8487	cl22855	TNFRSF superfamily
Mus musculus	Chordata	568931167	TNFR14_Mum	specific	276908	42	142	1.23034e-44	148.341	cd10582	TNFRSF14
Mus musculus	Chordata	568931167	TNFR14_Mum	superfamily	277570	42	142	1.23034e-44	148.341	cl22855	TNFRSF superfamily
Mus musculus	Chordata	568931167	TNFR14_Mum	superfamily	277570	99	229	1.73508e-11	59.3209	cl22855	TNFRSF superfamily
Mus musculus	Chordata	NP_150086	TNFR16_Mum	specific	276921	33	191	8.99455e-74	230.267	cd13416	TNFRSF16
Mus musculus	Chordata	NP_150086	TNFR16_Mum	superfamily	277570	33	191	8.99455e-74	230.267	cl22855	TNFRSF superfamily
Mus musculus	Chordata	NP_150086	TNFR16_Mum	specific	260025	343	418	3.36594e-28	106.216	cd08311	Death_p75NR
Mus musculus	Chordata	NP_150086	TNFR16_Mum	superfamily	277483	343	418	3.36594e-28	106.216	cl14633	DD superfamily
Mus musculus	Chordata	NP_035738.1	TNFR17_Mum	specific	276919	1	165	1.64232e-94	274.672	cd13414	TNFRSF17
Mus musculus	Chordata	NP_035738.1	TNFR17_Mum	superfamily	277570	1	165	1.64232e-94	274.672	cl22855	TNFRSF superfamily
Mus musculus	Chordata	NP_033426.1	TNFR18_Mum	specific	276922	43	168	6.09638e-56	176.807	cd13417	TNFRSF18
Mus musculus	Chordata	NP_033426.1	TNFR18_Mum	superfamily	277570	43	168	6.09638e-56	176.807	cl22855	TNFRSF superfamily
Mus musculus	Chordata	NP_038897.4	TNFR19_Mum	specific	276923	33	149	5.38559e-76	234.372	cd13418	TNFRSF19
Mus musculus	Chordata	NP_038897.4	TNFR19_Mum	superfamily	277570	33	149	5.38559e-76	234.372	cl22855	TNFRSF superfamily
Mus musculus	Chordata	NP_848704.1	TNFR21_Mum	specific	276909	53	211	2.15779e-105	319.004	cd10583	TNFRSF21
Mus musculus	Chordata	NP_848704.1	TNFR21_Mum	superfamily	277570	53	211	2.15779e-105	319.004	cl22855	TNFRSF superfamily
Mus musculus	Chordata	NP_848704.1	TNFR21_Mum	specific	176756	414	497	1.99343e-54	181.426	cd08778	Death_TNFRSF21
Mus musculus	Chordata	NP_848704.1	TNFR21_Mum	superfamily	277483	414	497	1.99343e-54	181.426	cl14633	DD superfamily
Mus musculus	Chordata	NP_848704.1	TNFR21_Mum	specific	260018	594	655	0.00351934	36.3405	cd01671	CARD
Mus musculus	Chordata	NP_848704.1	TNFR21_Mum	superfamily	277483	594	655	0.00351934	36.3405	cl14633	DD superfamily
Mus musculus	Chordata	NP_076169.2	TNFR22_Mum	specific	276933	48	165	2.43219e-51	162.92	cd15837	TNFRSF26
Mus musculus	Chordata	NP_076169.2	TNFR22_Mum	superfamily	277570	48	165	2.43219e-51	162.92	cl22855	TNFRSF superfamily
Mus musculus	Chordata	NP_077252.2	TNFR23_Mum	specific	276933	38	155	1.43576e-46	150.208	cd15837	TNFRSF26
Mus musculus	Chordata	NP_077252.2	TNFR23_Mum	superfamily	277570	38	155	1.43576e-46	150.208	cl22855	TNFRSF superfamily
Mus musculus	Chordata	NP_149031.2	TNFR25_Mum	specific	276925	50	163	2.56243e-58	187.698	cd13420	TNFRSF25
Mus musculus	Chordata	NP_149031.2	TNFR25_Mum	superfamily	277570	50	163	2.56243e-58	187.698	cl22855	TNFRSF superfamily
Mus musculus	Chordata	NP_149031.2	TNFR25_Mum	superfamily	277483	304	380	7.40027e-43	145.929	cl14633	DD superfamily
Mus musculus	Chordata	EDL18222.1	TNFR26_Mum	specific	276933	27	143	4.90723e-45	147.512	cd15837	TNFRSF26
Mus musculus	Chordata	EDL18222.1	TNFR26_Mum	superfamily	277570	27	143	4.90723e-45	147.512	cl22855	TNFRSF superfamily
Mus musculus	Chordata	NP_780749.3	TNFR27_Mum	specific	276934	3	118	1.80535e-71	218.609	cd15838	TNFRSF27
Mus musculus	Chordata	NP_780749.3	TNFR27_Mum	superfamily	277570	3	118	1.80535e-71	218.609	cl22855	TNFRSF superfamily
Xenopus laevis	Chordata	NP_001084464.1	DRM2_Xel	superfamily	277570	47	156	2.92339e-33	119.673	cl22855	TNFRSF superfamily
Xenopus laevis	Chordata	NP_001084464.1	DRM2_Xel	superfamily	277483	238	324	9.7481e-26	98.4968	cl14633	DD superfamily
Xenopus laevis	Chordata	NP_001080516.1	EDAR_Xel	specific	276926	13	148	3.5643e-95	285.614	cd13421	TNFRSF_EDAR
Xenopus laevis	Chordata	NP_001080516.1	EDAR_Xel	superfamily	277570	13	148	3.5643e-95	285.614	cl22855	TNFRSF superfamily
Xenopus laevis	Chordata	NP_001080516.1	EDAR_Xel	superfamily	277483	353	427	1.05239e-05	43.4286	cl14633	DD superfamily
Xenopus laevis	Chordata	NP_001085242.1	NGFR_Xel	specific	276921	22	179	7.19077e-65	205.999	cd13416	TNFRSF16
Xenopus laevis	Chordata	NP_001085242.1	NGFR_Xel	superfamily	277570	22	179	7.19077e-65	205.999	cl22855	TNFRSF superfamily
Xenopus laevis	Chordata	NP_001085242.1	NGFR_Xel	specific	260025	300	379	2.41558e-37	131.254	cd08311	Death_p75NR
Xenopus laevis	Chordata	NP_001085242.1	NGFR_Xel	superfamily	277483	300	379	2.41558e-37	131.254	cl14633	DD superfamily
Xenopus laevis	Chordata	NP_001081935.1	p75NRa1_Xel	specific	276921	20	178	4.09679e-77	238.356	cd13416	TNFRSF16
Xenopus laevis	Chordata	NP_001081935.1	p75NRa1_Xel	superfamily	277570	20	178	4.09679e-77	238.356	cl22855	TNFRSF superfamily
Xenopus laevis	Chordata	NP_001081935.1	p75NRa1_Xel	specific	260025	316	392	5.09898e-37	130.484	cd08311	Death_p75NR
Xenopus laevis	Chordata	NP_001081935.1	p75NRa1_Xel	superfamily	277483	316	392	5.09898e-37	130.484	cl14633	DD superfamily
Xenopus laevis	Chordata	NP_001081944.1	p75lTF_Xel	specific	276921	23	182	6.64499e-66	208.695	cd13416	TNFRSF16
Xenopus laevis	Chordata	NP_001081944.1	p75lTF_Xel	superfamily	277570	23	182	6.64499e-66	208.695	cl22855	TNFRSF superfamily
Xenopus laevis	Chordata	NP_001081944.1	p75lTF_Xel	specific	260025	299	378	2.33962e-38	133.95	cd08311	Death_p75NR
Xenopus laevis	Chordata	NP_001081944.1	p75lTF_Xel	superfamily	277483	299	378	2.33962e-38	133.95	cl14633	DD superfamily
Xenopus laevis	Chordata	NP_001108251.1	TNFR1A_Xel	specific	276902	58	187	1.64137e-65	207.592	cd10576	TNFRSF1A
Xenopus laevis	Chordata	NP_001108251.1	TNFR1A_Xel	superfamily	277570	58	187	1.64137e-65	207.592	cl22855	TNFRSF superfamily
Xenopus laevis	Chordata	NP_001108251.1	TNFR1A_Xel	specific	176729	330	409	3.63137e-44	149.847	cd08313	Death_TNFR1
Xenopus laevis	Chordata	NP_001108251.1	TNFR1A_Xel	superfamily	277483	330	409	3.63137e-44	149.847	cl14633	DD superfamily
Xenopus laevis	Chordata	NP_001084466.1	TNFR10b_Xel	specific	276906	44	153	1.02352e-42	144.711	cd10580	TNFRSF10
Xenopus laevis	Chordata	NP_001084466.1	TNFR10b_Xel	superfamily	277570	44	153	1.02352e-42	144.711	cl22855	TNFRSF superfamily
Xenopus laevis	Chordata	NP_001084466.1	TNFR10b_Xel	specific	260027	238	324	2.57568e-34	121.994	cd08315	Death_TRAILR_DR4_DR5
Xenopus laevis	Chordata	NP_001084466.1	TNFR10b_Xel	superfamily	277483	238	324	2.57568e-34	121.994	cl14633	DD superfamily
Xenopus laevis	Chordata	NP_001086287.1	TNFR11b_Xel	specific	276907	7	151	2.82766e-89	268.57	cd10581	TNFRSF11B
Xenopus laevis	Chordata	NP_001086287.1	TNFR11b_Xel	superfamily	277570	7	151	2.82766e-89	268.57	cl22855	TNFRSF superfamily
Xenopus laevis	Chordata	NP_001086287.1	TNFR11b_Xel	specific	276900	121	195	7.46146e-11	57.9895	cd00185	TNFRSF
Xenopus laevis	Chordata	NP_001086287.1	TNFR11b_Xel	superfamily	277570	121	195	7.46146e-11	57.9895	cl22855	TNFRSF superfamily
Xenopus laevis	Chordata	NP_001086287.1	TNFR11b_Xel	specific	249935	280	358	0.000332191	38.4863	pfam00531	Death
Xenopus laevis	Chordata	NP_001086287.1	TNFR11b_Xel	superfamily	277483	280	358	0.000332191	38.4863	cl14633	DD superfamily
Xenopus laevis	Chordata	AAI69735.1	TNFR12A_Xel	specific	276918	19	118	5.84363e-49	154.168	cd13413	TNFRSF12A
Xenopus laevis	Chordata	AAI69735.1	TNFR12A_Xel	superfamily	277570	19	118	5.84363e-49	154.168	cl22855	TNFRSF superfamily
Branchiostoma floridae	Chordata	BRAFLDRAFT_64947	BRAFLDRAFT_64947	specific	260017	229	309	6.09431e-22	87.7224	cd01670	Death
Branchiostoma floridae	Chordata	BRAFLDRAFT_64947	BRAFLDRAFT_64947	superfamily	277483	229	309	6.09431e-22	87.7224	cl14633	DD superfamily
Branchiostoma floridae	Chordata	BRAFLDRAFT_64947	BRAFLDRAFT_64947	specific	276900	96	184	9.92731e-20	81.8719	cd00185	TNFRSF
Branchiostoma floridae	Chordata	BRAFLDRAFT_64947	BRAFLDRAFT_64947	superfamily	277570	96	184	9.92731e-20	81.8719	cl22855	TNFRSF superfamily
Branchiostoma floridae	Chordata	BRAFLDRAFT_64947	BRAFLDRAFT_64947	superfamily	276020	1	51	1.90144e-14	72.3109	cl12078	p450 superfamily
Branchiostoma floridae	Chordata	BRAFLDRAFT_70536	BRAFLDRAFT_70536	superfamily	277570	52	205	7.32341e-22	88.2291	cl22855	TNFRSF superfamily
Branchiostoma floridae	Chordata	BRAFLDRAFT_80795	BRAFLDRAFT_80795	specific	240596	844	878	3.82156e-09	54.318	cd12935	LEM_like
Branchiostoma floridae	Chordata	BRAFLDRAFT_80795	BRAFLDRAFT_80795	superfamily	244574	844	878	3.82156e-09	54.318	cl06998	LEM_like superfamily
Branchiostoma floridae	Chordata	BRAFLDRAFT_80795	BRAFLDRAFT_80795	superfamily	277570	43	202	1.9922e-28	113.551	cl22855	TNFRSF superfamily
Branchiostoma floridae	Chordata	BRAFLDRAFT_80795	BRAFLDRAFT_80795	superfamily	260794	355	407	6.21265e-05	42.4864	cl01115	BMFP superfamily
Branchiostoma floridae	Chordata	BRAFLDRAFT_82338	BRAFLDRAFT_82338	specific	260017	364	448	2.58022e-11	59.6029	cd01670	Death
Branchiostoma floridae	Chordata	BRAFLDRAFT_82338	BRAFLDRAFT_82338	superfamily	277483	364	448	2.58022e-11	59.6029	cl14633	DD superfamily
Branchiostoma floridae	Chordata	BRAFLDRAFT_82338	BRAFLDRAFT_82338	superfamily	277570	32	177	2.33206e-26	104.022	cl22855	TNFRSF superfamily
Branchiostoma floridae	Chordata	BRAFLDRAFT_86310	BRAFLDRAFT_86310	superfamily	277570	24	126	2.30397e-19	85.5359	cl22855	TNFRSF superfamily
Branchiostoma floridae	Chordata	BRAFLDRAFT_86310	BRAFLDRAFT_86310	superfamily	277570	273	391	1.6373e-18	83.2804	cl22855	TNFRSF superfamily
Branchiostoma floridae	Chordata	BRAFLDRAFT_94929	BRAFLDRAFT_94929	specific	260017	338	414	6.13012e-19	80.7888	cd01670	Death
Branchiostoma floridae	Chordata	BRAFLDRAFT_94929	BRAFLDRAFT_94929	superfamily	277483	338	414	6.13012e-19	80.7888	cl14633	DD superfamily
Branchiostoma floridae	Chordata	BRAFLDRAFT_94929	BRAFLDRAFT_94929	superfamily	277570	41	199	1.77217e-43	151.02	cl22855	TNFRSF superfamily
Branchiostoma floridae	Chordata	BRAFLDRAFT_94933	BRAFLDRAFT_94933	specific	260017	225	303	3.01286e-13	63.8401	cd01670	Death
Branchiostoma floridae	Chordata	BRAFLDRAFT_94933	BRAFLDRAFT_94933	superfamily	277483	225	303	3.01286e-13	63.8401	cl14633	DD superfamily
Branchiostoma floridae	Chordata	BRAFLDRAFT_94933	BRAFLDRAFT_94933	superfamily	277570	35	195	3.16775e-61	194.162	cl22855	TNFRSF superfamily
Branchiostoma floridae	Chordata	BRAFLDRAFT_118322	BRAFLDRAFT_118322	superfamily	277570	394	496	3.04245e-09	56.2812	cl22855	TNFRSF superfamily
Branchiostoma floridae	Chordata	BRAFLDRAFT_228986	BRAFLDRAFT_228986	superfamily	277570	29	192	1.00409e-44	148.323	cl22855	TNFRSF superfamily
Branchiostoma floridae	Chordata	BRAFLDRAFT_229325	BRAFLDRAFT_229325	superfamily	277570	34	155	2.91369e-23	90.9287	cl22855	TNFRSF superfamily
Ciona intestinalis	Chordata	LOC100183229	TNFR16_Cii	superfamily	277570	52	143	2.79315e-17	76.5719	cl22855	TNFRSF superfamily
Ciona intestinalis	Chordata	LOC100176402	TNFRa_Cii	superfamily	277570	25	138	4.3063e-14	67.6107	cl22855	TNFRSF superfamily
Ciona intestinalis	Chordata	LOC100183792	MGC84670_Cii	superfamily	277570	59	194	1.66067e-10	59.3423	cl22855	TNFRSF superfamily
Strongylocentrotus purpuratus	Echinoderm	LOC575008	LOC575008_Stp	superfamily	277570	48	115	5.04219e-20	85.8167	cl22855	TNFRSF superfamily
Strongylocentrotus purpuratus	Echinoderm	LOC584996	LOC584996_Stp	superfamily	277570	75	166	6.18799e-12	60.518	cl22855	TNFRSF superfamily
Strongylocentrotus purpuratus	Echinoderm	LOC752882	LOC752882_Stp	specific	276900	66	153	1.0662e-07	49.1299	cd00185	TNFRSF
Strongylocentrotus purpuratus	Echinoderm	LOC752882	LOC752882_Stp	superfamily	277570	66	153	1.0662e-07	49.1299	cl22855	TNFRSF superfamily
Strongylocentrotus purpuratus	Echinoderm	LOC752882	LOC752882_Stp	superfamily	275752	318	370	0.00184697	38.4803	cl01907	YscJ_FliF superfamily
Strongylocentrotus purpuratus	Echinoderm	LOC100887924	LOC100887924_S	specific	276900	75	147	6.15321e-07	48.3595	cd00185	TNFRSF
Strongylocentrotus purpuratus	Echinoderm	LOC100887924	LOC100887924_S	superfamily	277570	75	147	6.15321e-07	48.3595	cl22855	TNFRSF superfamily
Strongylocentrotus purpuratus	Echinoderm	LOC100887924	LOC100887924_S	superfamily	277483	714	798	0.000581548	39.1993	cl14633	DD superfamily
Strongylocentrotus purpuratus	Echinoderm	LOC100887924	LOC100887924_S	superfamily	148679	547	763	0.000950337	41.209	cl12344	RAP1 superfamily
Strongylocentrotus purpuratus	Echinoderm	LOC100891062	LOC100891062_S	superfamily	277570	106	189	3.07809e-07	47.1951	cl22855	TNFRSF superfamily
Strongylocentrotus purpuratus	Echinoderm	LOC100891141	LOC100891141_S	superfamily	277570	209	315	3.49272e-16	76.085	cl22855	TNFRSF superfamily
Strongylocentrotus purpuratus	Echinoderm	LOC100891141	LOC100891141_S	superfamily	277570	54	128	8.07445e-11	60.2919	cl22855	TNFRSF superfamily
Strongylocentrotus purpuratus	Echinoderm	LOC100892493	LOC100892493_S	superfamily	277570	51	153	1.57489e-10	57.5955	cl22855	TNFRSF superfamily
Strongylocentrotus purpuratus	Echinoderm	LOC100893112	LOC100893112_S	superfamily	277570	56	168	1.71909e-16	74.6459	cl22855	TNFRSF superfamily
Strongylocentrotus purpuratus	Echinoderm	LOC100893152	LOC100893152_S	superfamily	277570	73	175	2.25624e-10	58.2702	cl22855	TNFRSF superfamily
Strongylocentrotus purpuratus	Echinoderm	LOC100893215	LOC100893215_S	specific	276900	82	147	1.99691e-13	67.2343	cd00185	TNFRSF
Strongylocentrotus purpuratus	Echinoderm	LOC100893215	LOC100893215_S	superfamily	277570	82	147	1.99691e-13	67.2343	cl22855	TNFRSF superfamily
Strongylocentrotus purpuratus	Echinoderm	LOC100893215	LOC100893215_S	specific	260017	729	792	6.16814e-07	48.0469	cd01670	Death
Strongylocentrotus purpuratus	Echinoderm	LOC100893215	LOC100893215_S	superfamily	277483	729	792	6.16814e-07	48.0469	cl14633	DD superfamily
Strongylocentrotus purpuratus	Echinoderm	LOC100894053	LOC100894053_S	specific	213401	303	367	3.29109e-29	108.224	cd12202	CASP8AP2
Strongylocentrotus purpuratus	Echinoderm	LOC100894053	LOC100894053_S	superfamily	213401	303	367	3.29109e-29	108.224	cl22954	CASP8AP2 superfamily
Strongylocentrotus purpuratus	Echinoderm	LOC100894053	LOC100894053_S	superfamily	277570	64	141	5.69232e-11	59.1363	cl22855	TNFRSF superfamily
Strongylocentrotus purpuratus	Echinoderm	XP_011677823.1	TNFR3-like_Stp	superfamily	277570	7	89	5.05979e-14	65.0159	cl22855	TNFRSF superfamily
Strongylocentrotus purpuratus	Echinoderm	XP_800398.2	TNFR16-like_St	specific	276921	79	249	5.43066e-64	206.384	cd13416	TNFRSF16
Strongylocentrotus purpuratus	Echinoderm	XP_800398.2	TNFR16-like_St	superfamily	277570	79	249	5.43066e-64	206.384	cl22855	TNFRSF superfamily
Strongylocentrotus purpuratus	Echinoderm	XP_800398.2	TNFR16-like_St	specific	249935	388	465	1.81543e-17	77.3914	pfam00531	Death
Strongylocentrotus purpuratus	Echinoderm	XP_800398.2	TNFR16-like_St	superfamily	277483	388	465	1.81543e-17	77.3914	cl14633	DD superfamily
Azumapecten farreri	Mollusca	ACU42697.1	TNFR_Chf	superfamily	277570	35	126	6.51974e-11	59.6231	cl22855	TNFRSF superfamily
Azumapecten farreri	Mollusca	ACU42697.1	TNFR_Chf	superfamily	277483	336	397	0.000159496	39.6136	cl14633	DD superfamily
Azumapecten farreri	Mollusca	ABA26843.1	TNFRp_Chf	specific	260017	282	364	2.84416e-08	50.3581	cd01670	Death
Azumapecten farreri	Mollusca	ABA26843.1	TNFRp_Chf	superfamily	277483	282	364	2.84416e-08	50.3581	cl14633	DD superfamily
Azumapecten farreri	Mollusca	ABA26843.1	TNFRp_Chf	superfamily	277570	39	191	7.80691e-26	101.783	cl22855	TNFRSF superfamily
Drosophila melanogaster	Arthropod	NP_728186.1	Wengen_Drm	superfamily	277570	108	141	2.74027e-05	42.2892	cl22855	TNFRSF superfamily
Daphnia pulex	Arthropod	EFX86162.1	DAPPUDRAFT_979	superfamily	277570	20	256	1.69211e-30	112.781	cl22855	TNFRSF superfamily
Nematostella vectensis	Cnidaria	156373945	156373945_Nev	superfamily	277570	26	130	8.12774e-26	100.84	cl22855	TNFRSF superfamily
Nematostella vectensis	Cnidaria	156373945	156373945_Nev	specific	249935	239	316	1.97581e-09	53.509	pfam00531	Death
Nematostella vectensis	Cnidaria	156373945	156373945_Nev	superfamily	277483	239	316	1.97581e-09	53.509	cl14633	DD superfamily
Nematostella vectensis	Cnidaria	156362392	156362392_Nev	superfamily	277570	1	159	1.76051e-33	117.403	cl22855	TNFRSF superfamily
Nematostella vectensis	Cnidaria	156361124	156361124_Nev	superfamily	277483	297	357	9.02906e-10	54.53	cl14633	DD superfamily
Nematostella vectensis	Cnidaria	156361124	156361124_Nev	superfamily	277570	125	153	0.000117227	40.1109	cl22855	TNFRSF superfamily
Nematostella vectensis	Cnidaria	156361124	156361124_Nev	superfamily	277570	2	28	0.000478277	38.5701	cl22855	TNFRSF superfamily
Nematostella vectensis	Cnidaria	156374396	156374396_Nev	superfamily	277570	28	115	5.23942e-11	58.4675	cl22855	TNFRSF superfamily
Nematostella vectensis	Cnidaria	156374396	156374396_Nev	superfamily	277483	213	251	0.00281938	34.8848	cl14633	DD superfamily
Nematostella vectensis	Cnidaria	156395218	156395218_Nev	specific	238014	888	1021	1.71173e-37	139.024	cd00057	FA58C
Nematostella vectensis	Cnidaria	156395218	156395218_Nev	superfamily	271832	888	1021	1.71173e-37	139.024	cl19067	FA58C superfamily
Nematostella vectensis	Cnidaria	156395218	156395218_Nev	specific	250582	779	875	3.20918e-15	73.5608	pfam01390	SEA
Nematostella vectensis	Cnidaria	156395218	156395218_Nev	superfamily	261313	779	875	3.20918e-15	73.5608	cl02507	SEA superfamily
Nematostella vectensis	Cnidaria	156395218	156395218_Nev	specific	254369	635	682	1.1538e-11	62.0461	pfam07699	GCC2_GCC3
Nematostella vectensis	Cnidaria	156395218	156395218_Nev	superfamily	254369	635	682	1.1538e-11	62.0461	cl06646	GCC2_GCC3 superfamily
Nematostella vectensis	Cnidaria	156395218	156395218_Nev	specific	254369	524	571	4.27726e-10	57.4237	pfam07699	GCC2_GCC3
Nematostella vectensis	Cnidaria	156395218	156395218_Nev	superfamily	254369	524	571	4.27726e-10	57.4237	cl06646	GCC2_GCC3 superfamily
Nematostella vectensis	Cnidaria	156395218	156395218_Nev	specific	254369	412	461	1.36916e-06	47.0233	pfam07699	GCC2_GCC3
Nematostella vectensis	Cnidaria	156395218	156395218_Nev	superfamily	254369	412	461	1.36916e-06	47.0233	cl06646	GCC2_GCC3 superfamily
Nematostella vectensis	Cnidaria	156395218	156395218_Nev	superfamily	277379	55	126	2.50737e-06	47.0219	cl00049	CUB superfamily
Nematostella vectensis	Cnidaria	156395218	156395218_Nev	specific	254369	689	737	1.23833e-05	44.3269	pfam07699	GCC2_GCC3
Nematostella vectensis	Cnidaria	156395218	156395218_Nev	superfamily	254369	689	737	1.23833e-05	44.3269	cl06646	GCC2_GCC3 superfamily
Nematostella vectensis	Cnidaria	156395218	156395218_Nev	superfamily	277570	478	613	5.89346e-05	43.2008	cl22855	TNFRSF superfamily
Nematostella vectensis	Cnidaria	156395218	156395218_Nev	superfamily	277570	19	96	4.64848e-17	74.7582	cl22855	TNFRSF superfamily
Nematostella vectensis	Cnidaria	156359758	156359758_Nev	superfamily	277570	58	146	5.04966e-08	51.534	cl22855	TNFRSF superfamily
Nematostella vectensis	Cnidaria	400621323	400621323_Nev	superfamily	277570	80	168	2.93797e-06	44.9856	cl22855	TNFRSF superfamily
Nematostella vectensis	Cnidaria	156359756	156359756_Nev	superfamily	277570	93	181	1.85833e-07	49.608	cl22855	TNFRSF superfamily
Amphimedon queenslandica	Porifera	gi761902875	gi761902875	specific	238020	365	453	6.24467e-09	54.8099	cd00063	FN3
Amphimedon queenslandica	Porifera	gi761902875	gi761902875	superfamily	277546	365	453	6.24467e-09	54.8099	cl21522	FN3 superfamily
Amphimedon queenslandica	Porifera	gi761902875	gi761902875	specific	276900	297	361	4.84837e-08	51.8263	cd00185	TNFRSF
Amphimedon queenslandica	Porifera	gi761902875	gi761902875	superfamily	277570	297	361	4.84837e-08	51.8263	cl22855	TNFRSF superfamily
Amphimedon queenslandica	Porifera	gi761902875	gi761902875	specific	238020	467	560	4.22101e-07	49.0319	cd00063	FN3
Amphimedon queenslandica	Porifera	gi761902875	gi761902875	superfamily	277546	467	560	4.22101e-07	49.0319	cl21522	FN3 superfamily
Amphimedon queenslandica	Porifera	gi761902875	gi761902875	superfamily	276297	677	931	9.8727e-122	375.942	cl21453	PKc_like superfamily
Amphimedon queenslandica	Porifera	gi761902875	gi761902875	superfamily	277492	977	1032	4.88289e-12	63.0179	cl15755	SAM_superfamily superfamily
Amphimedon queenslandica	Porifera	gi761902875	gi761902875	multi-dom	197581	685	934	7.43837e-128	391.509	smart00219	TyrKc
Amphimedon queenslandica	Porifera	gi761906849	gi761906849	specific	153056	523	577	2.57016e-09	56.3172	cd00033	CCP
Amphimedon queenslandica	Porifera	gi761906849	gi761906849	superfamily	260152	523	577	2.57016e-09	56.3172	cl00043	CCP superfamily
Amphimedon queenslandica	Porifera	gi761906849	gi761906849	specific	238011	145	184	5.18327e-06	46.4758	cd00054	EGF_CA
Amphimedon queenslandica	Porifera	gi761906849	gi761906849	superfamily	277544	145	184	5.18327e-06	46.4758	cl21504	EGF_CA superfamily
Amphimedon queenslandica	Porifera	gi761906849	gi761906849	specific	238011	392	428	6.05295e-05	43.3942	cd00054	EGF_CA
Amphimedon queenslandica	Porifera	gi761906849	gi761906849	superfamily	277544	392	428	6.05295e-05	43.3942	cl21504	EGF_CA superfamily
Amphimedon queenslandica	Porifera	gi761906849	gi761906849	specific	153056	581	643	0.000529039	40.524	cd00033	CCP
Amphimedon queenslandica	Porifera	gi761906849	gi761906849	superfamily	260152	581	643	0.000529039	40.524	cl00043	CCP superfamily
Amphimedon queenslandica	Porifera	gi761906849	gi761906849	specific	143165	2105	2156	0.00206974	39.0095	cd00096	Ig
Amphimedon queenslandica	Porifera	gi761906849	gi761906849	superfamily	276006	2105	2156	0.00206974	39.0095	cl11960	Ig superfamily
Amphimedon queenslandica	Porifera	gi761906849	gi761906849	specific	238011	436	469	0.00207525	38.7718	cd00054	EGF_CA
Amphimedon queenslandica	Porifera	gi761906849	gi761906849	superfamily	277544	436	469	0.00207525	38.7718	cl21504	EGF_CA superfamily
Amphimedon queenslandica	Porifera	gi761906849	gi761906849	specific	238011	310	343	0.00312399	38.0014	cd00054	EGF_CA
Amphimedon queenslandica	Porifera	gi761906849	gi761906849	superfamily	277544	310	343	0.00312399	38.0014	cl21504	EGF_CA superfamily
Amphimedon queenslandica	Porifera	gi761906849	gi761906849	specific	238011	477	508	0.00520467	37.6162	cd00054	EGF_CA
Amphimedon queenslandica	Porifera	gi761906849	gi761906849	superfamily	277544	477	508	0.00520467	37.6162	cl21504	EGF_CA superfamily
Amphimedon queenslandica	Porifera	gi761906849	gi761906849	specific	238011	351	381	0.00740129	36.8458	cd00054	EGF_CA
Amphimedon queenslandica	Porifera	gi761906849	gi761906849	superfamily	277544	351	381	0.00740129	36.8458	cl21504	EGF_CA superfamily
Amphimedon queenslandica	Porifera	gi761906849	gi761906849	specific	258808	189	224	7.81535e-10	57.628	pfam14670	FXa_inhibition
Amphimedon queenslandica	Porifera	gi761906849	gi761906849	superfamily	277544	189	224	7.81535e-10	57.628	cl21504	EGF_CA superfamily
Amphimedon queenslandica	Porifera	gi761906849	gi761906849	superfamily	276006	2016	2076	4.52825e-09	56.2998	cl11960	Ig superfamily
Amphimedon queenslandica	Porifera	gi761906849	gi761906849	specific	258808	273	308	5.45691e-09	54.9316	pfam14670	FXa_inhibition
Amphimedon queenslandica	Porifera	gi761906849	gi761906849	superfamily	277544	273	308	5.45691e-09	54.9316	cl21504	EGF_CA superfamily
Amphimedon queenslandica	Porifera	gi761906849	gi761906849	specific	254369	2334	2383	7.36029e-07	48.9493	pfam07699	GCC2_GCC3
Amphimedon queenslandica	Porifera	gi761906849	gi761906849	superfamily	254369	2334	2383	7.36029e-07	48.9493	cl06646	GCC2_GCC3 superfamily
Amphimedon queenslandica	Porifera	gi761906849	gi761906849	specific	258808	112	143	1.07102e-06	48.3832	pfam14670	FXa_inhibition
Amphimedon queenslandica	Porifera	gi761906849	gi761906849	superfamily	277544	112	143	1.07102e-06	48.3832	cl21504	EGF_CA superfamily
Amphimedon queenslandica	Porifera	gi761906849	gi761906849	superfamily	277570	2328	2437	2.74667e-06	48.5772	cl22855	TNFRSF superfamily
Amphimedon queenslandica	Porifera	gi761906849	gi761906849	superfamily	277380	216	259	5.09491e-05	45.8388	cl00057	vWFA superfamily
Amphimedon queenslandica	Porifera	gi761906849	gi761906849	multi-dom	214653	2006	2080	5.98917e-11	61.7524	smart00410	IG_like
Amphimedon queenslandica	Porifera	gi761913404	gi761913404	superfamily	277570	52	127	2.21879e-08	51.534	cl22855	TNFRSF superfamily
Amphimedon queenslandica	Porifera	gi761913404	gi761913404	superfamily	277570	95	193	5.93848e-06	43.9261	cl22855	TNFRSF superfamily
Monosiga brevicollis	Choanoflagellate	jgiMonbr15805f	jgiMonbr15805f	superfamily	277570	295	455	1.73912e-15	75.4163	cl22855	TNFRSF superfamily
Monosiga brevicollis	Choanoflagellate	jgiMonbr15805f	jgiMonbr15805f	superfamily	271426	757	889	3.84925e-08	52.6534	cl00147	TNF superfamily
Monosiga brevicollis	Choanoflagellate	jgiMonbr15805f	jgiMonbr15805f	superfamily	277534	130	232	0.00441986	37.616	cl21477	FliJ superfamily
Monosiga brevicollis	Choanoflagellate	jgiMonbr15805f	jgiMonbr15805f	superfamily	271426	619	728	0.0067653	36.554	cl00147	TNF superfamily
Monosiga brevicollis	Choanoflagellate	jgiMonbr16572f	jgiMonbr16572f	superfamily	277570	322	411	2.02395e-06	47.4011	cl22855	TNFRSF superfamily
Monosiga brevicollis	Choanoflagellate	jgiMonbr16572f	jgiMonbr16572f	superfamily	277570	578	641	5.74868e-05	43.0596	cl22855	TNFRSF superfamily
Monosiga brevicollis	Choanoflagellate	jgiMonbr16572f	jgiMonbr16572f	superfamily	277570	394	505	0.000309291	40.7484	cl22855	TNFRSF superfamily
Monosiga brevicollis	Choanoflagellate	jgiMonbr17546f	jgiMonbr17546f	superfamily	277570	90	175	1.7674e-05	42.1628	cl22855	TNFRSF superfamily
Monosiga brevicollis	Choanoflagellate	jgiMonbr18292f	jgiMonbr18292f	superfamily	277570	1001	1149	2.03003e-15	75.9027	cl22855	TNFRSF superfamily
Monosiga brevicollis	Choanoflagellate	jgiMonbr18292f	jgiMonbr18292f	superfamily	277570	831	1001	1.81809e-12	66.9419	cl22855	TNFRSF superfamily
Monosiga brevicollis	Choanoflagellate	jgiMonbr18292f	jgiMonbr18292f	superfamily	271763	666	781	2.39444e-10	60.0091	cl14880	CBM6-CBM35-CBM36_like superfamily
Monosiga brevicollis	Choanoflagellate	jgiMonbr18292f	jgiMonbr18292f	superfamily	271763	367	459	1.31331e-07	51.5347	cl14880	CBM6-CBM35-CBM36_like superfamily
Monosiga brevicollis	Choanoflagellate	jgiMonbr18292f	jgiMonbr18292f	superfamily	271763	510	644	0.00276436	38.0527	cl14880	CBM6-CBM35-CBM36_like superfamily
Monosiga brevicollis	Choanoflagellate	jgiMonbr110404	jgiMonbr110404	specific	276900	302	368	1.29454e-08	54.1375	cd00185	TNFRSF
Monosiga brevicollis	Choanoflagellate	jgiMonbr110404	jgiMonbr110404	superfamily	277570	302	368	1.29454e-08	54.1375	cl22855	TNFRSF superfamily
Monosiga brevicollis	Choanoflagellate	jgiMonbr110404	jgiMonbr110404	specific	276900	241	323	1.63711e-07	50.6707	cd00185	TNFRSF
Monosiga brevicollis	Choanoflagellate	jgiMonbr110404	jgiMonbr110404	superfamily	277570	241	323	1.63711e-07	50.6707	cl22855	TNFRSF superfamily
Monosiga brevicollis	Choanoflagellate	jgiMonbr110404	jgiMonbr110404	specific	258045	391	421	0.00481576	36.8544	pfam13754	Big_3_4
Monosiga brevicollis	Choanoflagellate	jgiMonbr110404	jgiMonbr110404	superfamily	258045	391	421	0.00481576	36.8544	cl16375	Big_3_4 superfamily
Monosiga brevicollis	Choanoflagellate	jgiMonbr110710	jgiMonbr110710	specific	153057	2682	2796	3.80917e-25	104.624	cd00037	CLECT
Monosiga brevicollis	Choanoflagellate	jgiMonbr110710	jgiMonbr110710	superfamily	271581	2682	2796	3.80917e-25	104.624	cl02432	CLECT superfamily
Monosiga brevicollis	Choanoflagellate	jgiMonbr110710	jgiMonbr110710	specific	238021	2966	3015	4.74872e-10	58.6844	cd00064	FU
Monosiga brevicollis	Choanoflagellate	jgiMonbr110710	jgiMonbr110710	superfamily	241585	2966	3015	4.74872e-10	58.6844	cl00066	FU superfamily
Monosiga brevicollis	Choanoflagellate	jgiMonbr110710	jgiMonbr110710	specific	238021	2915	2965	1.79513e-09	57.1436	cd00064	FU
Monosiga brevicollis	Choanoflagellate	jgiMonbr110710	jgiMonbr110710	superfamily	241585	2915	2965	1.79513e-09	57.1436	cl00066	FU superfamily
Monosiga brevicollis	Choanoflagellate	jgiMonbr110710	jgiMonbr110710	specific	238125	283	336	0.000393747	41.9855	cd00204	ANK
Monosiga brevicollis	Choanoflagellate	jgiMonbr110710	jgiMonbr110710	superfamily	275769	283	336	0.000393747	41.9855	cl02529	ANK superfamily
Monosiga brevicollis	Choanoflagellate	jgiMonbr110710	jgiMonbr110710	superfamily	275475	3	132	2.56433e-18	85.3317	cl00154	UBCc superfamily
Monosiga brevicollis	Choanoflagellate	jgiMonbr110710	jgiMonbr110710	superfamily	277570	3104	3307	1.8366e-14	74.4335	cl22855	TNFRSF superfamily
Monosiga brevicollis	Choanoflagellate	jgiMonbr110710	jgiMonbr110710	specific	253069	2102	2143	7.38103e-14	69.5542	pfam05186	Dpy-30
Monosiga brevicollis	Choanoflagellate	jgiMonbr110710	jgiMonbr110710	superfamily	253069	2102	2143	7.38103e-14	69.5542	cl04973	Dpy-30 superfamily
Monosiga brevicollis	Choanoflagellate	jgiMonbr110710	jgiMonbr110710	superfamily	277570	3001	3111	9.91917e-10	59.7644	cl22855	TNFRSF superfamily
Monosiga brevicollis	Choanoflagellate	jgiMonbr110710	jgiMonbr110710	specific	249518	2360	2442	0.000798926	40.6344	pfam00024	PAN_1
Monosiga brevicollis	Choanoflagellate	jgiMonbr110710	jgiMonbr110710	superfamily	260198	2360	2442	0.000798926	40.6344	cl00112	PAN_APPLE superfamily
Monosiga brevicollis	Choanoflagellate	jgiMonbr110710	jgiMonbr110710	multi-dom	258980	2915	3026	1.26871e-10	62.3831	pfam14843	GF_recep_IV
Monosiga brevicollis	Choanoflagellate	jgiMonbr110710	jgiMonbr110710	multi-dom	257303	253	335	0.000468851	41.4727	pfam12796	Ank_2
Monosiga brevicollis	Choanoflagellate	jgiMonbr111172	jgiMonbr111172	specific	276900	454	556	8.67252e-05	42.9667	cd00185	TNFRSF
Monosiga brevicollis	Choanoflagellate	jgiMonbr111172	jgiMonbr111172	superfamily	277570	454	556	8.67252e-05	42.9667	cl22855	TNFRSF superfamily
Monosiga brevicollis	Choanoflagellate	jgiMonbr111172	jgiMonbr111172	superfamily	277608	158	341	1.15967e-15	78.9402	cl22893	JmjC superfamily
Monosiga brevicollis	Choanoflagellate	jgiMonbr111172	jgiMonbr111172	specific	257572	1842	1949	1.04552e-11	64.3274	pfam13205	Big_5
Monosiga brevicollis	Choanoflagellate	jgiMonbr111172	jgiMonbr111172	superfamily	271541	1842	1949	1.04552e-11	64.3274	cl01012	Big_5 superfamily
Monosiga brevicollis	Choanoflagellate	jgiMonbr111172	jgiMonbr111172	specific	254369	541	589	3.27055e-05	43.9417	pfam07699	GCC2_GCC3
Monosiga brevicollis	Choanoflagellate	jgiMonbr111172	jgiMonbr111172	superfamily	254369	541	589	3.27055e-05	43.9417	cl06646	GCC2_GCC3 superfamily
Monosiga brevicollis	Choanoflagellate	jgiMonbr112804	jgiMonbr112804	specific	198173	2087	2159	2.29391e-09	56.6951	cd00173	SH2
Monosiga brevicollis	Choanoflagellate	jgiMonbr112804	jgiMonbr112804	superfamily	265655	2087	2159	2.29391e-09	56.6951	cl15255	SH2 superfamily
Monosiga brevicollis	Choanoflagellate	jgiMonbr112804	jgiMonbr112804	specific	276900	685	773	1.32159e-07	51.8263	cd00185	TNFRSF
Monosiga brevicollis	Choanoflagellate	jgiMonbr112804	jgiMonbr112804	superfamily	277570	685	773	1.32159e-07	51.8263	cl22855	TNFRSF superfamily
Monosiga brevicollis	Choanoflagellate	jgiMonbr112804	jgiMonbr112804	specific	276900	537	621	7.23522e-07	49.5151	cd00185	TNFRSF
Monosiga brevicollis	Choanoflagellate	jgiMonbr112804	jgiMonbr112804	superfamily	277570	537	621	7.23522e-07	49.5151	cl22855	TNFRSF superfamily
Monosiga brevicollis	Choanoflagellate	jgiMonbr112804	jgiMonbr112804	superfamily	265655	2190	2262	3.8709e-11	62.6313	cl15255	SH2 superfamily
Monosiga brevicollis	Choanoflagellate	jgiMonbr112804	jgiMonbr112804	superfamily	277608	100	346	5.98411e-10	61.9914	cl22893	JmjC superfamily
Monosiga brevicollis	Choanoflagellate	jgiMonbr112804	jgiMonbr112804	superfamily	277570	455	575	6.10482e-05	43.8934	cl22855	TNFRSF superfamily
Monosiga brevicollis	Choanoflagellate	jgiMonbr112804	jgiMonbr112804	superfamily	111397	1459	1538	0.000453845	40.7875	cl03620	HYR superfamily
Monosiga brevicollis	Choanoflagellate	jgiMonbr112804	jgiMonbr112804	specific	258045	1072	1115	0.00437442	37.6248	pfam13754	Big_3_4
Monosiga brevicollis	Choanoflagellate	jgiMonbr112804	jgiMonbr112804	superfamily	258045	1072	1115	0.00437442	37.6248	cl16375	Big_3_4 superfamily
Monosiga brevicollis	Choanoflagellate	jgiMonbr112904	jgiMonbr112904	superfamily	277570	141	265	1.10049e-08	55.4871	cl22855	TNFRSF superfamily
Monosiga brevicollis	Choanoflagellate	jgiMonbr112904	jgiMonbr112904	superfamily	277570	237	349	0.00153893	39.694	cl22855	TNFRSF superfamily
Monosiga brevicollis	Choanoflagellate	jgiMonbr112904	jgiMonbr112904	superfamily	254369	382	427	0.00180264	38.5489	cl06646	GCC2_GCC3 superfamily
Monosiga brevicollis	Choanoflagellate	jgiMonbr113079	jgiMonbr113079	superfamily	277570	347	510	1.04556e-15	75.8015	cl22855	TNFRSF superfamily
Monosiga brevicollis	Choanoflagellate	jgiMonbr113079	jgiMonbr113079	superfamily	277570	489	534	0.000150832	41.2665	cl22855	TNFRSF superfamily
Monosiga brevicollis	Choanoflagellate	jgiMonbr115930	jgiMonbr115930	specific	254369	102	145	1.66959e-05	42.0157	pfam07699	GCC2_GCC3
Monosiga brevicollis	Choanoflagellate	jgiMonbr115930	jgiMonbr115930	superfamily	254369	102	145	1.66959e-05	42.0157	cl06646	GCC2_GCC3 superfamily
Monosiga brevicollis	Choanoflagellate	jgiMonbr115930	jgiMonbr115930	superfamily	277570	56	128	0.000142574	39.4999	cl22855	TNFRSF superfamily
Monosiga brevicollis	Choanoflagellate	jgiMonbr115930	jgiMonbr115930	superfamily	254369	157	195	0.00146562	36.2377	cl06646	GCC2_GCC3 superfamily
Monosiga brevicollis	Choanoflagellate	jgiMonbr115930	jgiMonbr115930	multi-dom	146106	102	351	0.00116772	39.1826	pfam03302	VSP
Monosiga brevicollis	Choanoflagellate	jgiMonbr122219	jgiMonbr122219	superfamily	260190	55	105	1.31838e-09	57.3879	cl00100	KR superfamily
Monosiga brevicollis	Choanoflagellate	jgiMonbr122219	jgiMonbr122219	superfamily	277570	1265	1412	8.96102e-08	52.8623	cl22855	TNFRSF superfamily
Monosiga brevicollis	Choanoflagellate	jgiMonbr122219	jgiMonbr122219	superfamily	277576	228	308	1.10689e-06	49.6633	cl22861	LamG superfamily
Monosiga brevicollis	Choanoflagellate	jgiMonbr122219	jgiMonbr122219	superfamily	277570	1175	1327	3.11664e-06	47.807	cl22855	TNFRSF superfamily
Monosiga brevicollis	Choanoflagellate	jgiMonbr122219	jgiMonbr122219	superfamily	277570	672	756	0.000232783	42.4619	cl22855	TNFRSF superfamily
Monosiga brevicollis	Choanoflagellate	jgiMonbr122219	jgiMonbr122219	superfamily	277570	611	712	0.00370114	37.7791	cl22855	TNFRSF superfamily
Monosiga brevicollis	Choanoflagellate	jgiMonbr122765	jgiMonbr122765	superfamily	277570	490	610	1.59087e-09	58.1835	cl22855	TNFRSF superfamily
Monosiga brevicollis	Choanoflagellate	jgiMonbr122765	jgiMonbr122765	superfamily	277570	572	718	1.86167e-09	58.1867	cl22855	TNFRSF superfamily
Monosiga brevicollis	Choanoflagellate	jgiMonbr122765	jgiMonbr122765	superfamily	277570	862	978	1.00388e-08	55.5272	cl22855	TNFRSF superfamily
Monosiga brevicollis	Choanoflagellate	jgiMonbr122765	jgiMonbr122765	superfamily	277570	960	1073	8.39475e-08	52.8623	cl22855	TNFRSF superfamily
Monosiga brevicollis	Choanoflagellate	jgiMonbr122765	jgiMonbr122765	superfamily	277570	1335	1478	8.85584e-05	43.5698	cl22855	TNFRSF superfamily
Monosiga brevicollis	Choanoflagellate	jgiMonbr122765	jgiMonbr122765	superfamily	277570	1167	1247	0.000612666	40.9173	cl22855	TNFRSF superfamily
Monosiga brevicollis	Choanoflagellate	jgiMonbr122765	jgiMonbr122765	superfamily	277570	1454	1519	0.000948992	40.4882	cl22855	TNFRSF superfamily
Monosiga brevicollis	Choanoflagellate	jgiMonbr122765	jgiMonbr122765	superfamily	277570	348	395	0.00345978	38.8224	cl22855	TNFRSF superfamily
Monosiga brevicollis	Choanoflagellate	jgiMonbr122765	jgiMonbr122765	superfamily	277570	657	838	0.00477425	38.1932	cl22855	TNFRSF superfamily
Monosiga brevicollis	Choanoflagellate	jgiMonbr122872	jgiMonbr122872	superfamily	277570	283	443	6.22945e-16	76.5719	cl22855	TNFRSF superfamily
Monosiga brevicollis	Choanoflagellate	jgiMonbr122872	jgiMonbr122872	superfamily	271426	745	885	1.92773e-08	53.4238	cl00147	TNF superfamily
Monosiga brevicollis	Choanoflagellate	jgiMonbr123193	jgiMonbr123193	specific	198173	2099	2179	3.85605e-11	62.0879	cd00173	SH2
Monosiga brevicollis	Choanoflagellate	jgiMonbr123193	jgiMonbr123193	superfamily	265655	2099	2179	3.85605e-11	62.0879	cl15255	SH2 superfamily
Monosiga brevicollis	Choanoflagellate	jgiMonbr123193	jgiMonbr123193	specific	276900	766	853	2.89604e-06	47.5891	cd00185	TNFRSF
Monosiga brevicollis	Choanoflagellate	jgiMonbr123193	jgiMonbr123193	superfamily	277570	766	853	2.89604e-06	47.5891	cl22855	TNFRSF superfamily
Monosiga brevicollis	Choanoflagellate	jgiMonbr123193	jgiMonbr123193	superfamily	277570	571	733	2.98528e-12	67.1147	cl22855	TNFRSF superfamily
Monosiga brevicollis	Choanoflagellate	jgiMonbr123193	jgiMonbr123193	superfamily	277570	493	633	4.47057e-10	60.3935	cl22855	TNFRSF superfamily
Monosiga brevicollis	Choanoflagellate	jgiMonbr123193	jgiMonbr123193	superfamily	277608	203	375	2.96187e-09	59.6802	cl22893	JmjC superfamily
Monosiga brevicollis	Choanoflagellate	jgiMonbr123193	jgiMonbr123193	superfamily	111397	867	944	2.56886e-05	44.6395	cl03620	HYR superfamily
Monosiga brevicollis	Choanoflagellate	jgiMonbr123193	jgiMonbr123193	superfamily	111397	1029	1100	0.00187914	38.8615	cl03620	HYR superfamily
Monosiga brevicollis	Choanoflagellate	jgiMonbr123193	jgiMonbr123193	superfamily	265655	2003	2034	0.00660558	37.2083	cl15255	SH2 superfamily
Monosiga brevicollis	Choanoflagellate	jgiMonbr123706	jgiMonbr123706	specific	260084	2737	2863	5.74306e-16	78.6007	cd08547	Type_II_cohesin
Monosiga brevicollis	Choanoflagellate	jgiMonbr123706	jgiMonbr123706	superfamily	265432	2737	2863	5.74306e-16	78.6007	cl14606	Reeler_cohesin_like superfamily
Monosiga brevicollis	Choanoflagellate	jgiMonbr123706	jgiMonbr123706	specific	238492	3529	3601	4.32061e-06	47.9467	cd00992	PDZ_signaling
Monosiga brevicollis	Choanoflagellate	jgiMonbr123706	jgiMonbr123706	superfamily	271422	3529	3601	4.32061e-06	47.9467	cl00117	PDZ superfamily
Monosiga brevicollis	Choanoflagellate	jgiMonbr123706	jgiMonbr123706	superfamily	277570	569	736	8.93175e-25	105.077	cl22855	TNFRSF superfamily
Monosiga brevicollis	Choanoflagellate	jgiMonbr123706	jgiMonbr123706	superfamily	277570	1567	1732	5.40675e-24	102.765	cl22855	TNFRSF superfamily
Monosiga brevicollis	Choanoflagellate	jgiMonbr123706	jgiMonbr123706	superfamily	277570	667	874	1.33283e-15	77.7275	cl22855	TNFRSF superfamily
Monosiga brevicollis	Choanoflagellate	jgiMonbr123706	jgiMonbr123706	superfamily	277570	490	640	4.76793e-07	51.3215	cl22855	TNFRSF superfamily
Monosiga brevicollis	Choanoflagellate	jgiMonbr123706	jgiMonbr123706	superfamily	277570	1711	1781	2.43841e-06	49.0254	cl22855	TNFRSF superfamily
Monosiga brevicollis	Choanoflagellate	jgiMonbr123706	jgiMonbr123706	specific	249514	144	180	9.14257e-05	43.1253	pfam00020	TNFR_c6
Monosiga brevicollis	Choanoflagellate	jgiMonbr123706	jgiMonbr123706	superfamily	277570	144	180	9.14257e-05	43.1253	cl22855	TNFRSF superfamily
Monosiga brevicollis	Choanoflagellate	jgiMonbr123706	jgiMonbr123706	superfamily	277570	801	901	0.00486144	38.9186	cl22855	TNFRSF superfamily
Monosiga brevicollis	Choanoflagellate	jgiMonbr123706	jgiMonbr123706	superfamily	277547	2887	2943	0.0058211	37.9061	cl21530	Dockerin_like superfamily
Monosiga brevicollis	Choanoflagellate	jgiMonbr124455	jgiMonbr124455	superfamily	277608	111	358	2.35439e-08	55.0578	cl22893	JmjC superfamily
Monosiga brevicollis	Choanoflagellate	jgiMonbr124455	jgiMonbr124455	superfamily	277570	392	523	4.11837e-08	52.178	cl22855	TNFRSF superfamily
Monosiga brevicollis	Choanoflagellate	jgiMonbr124455	jgiMonbr124455	superfamily	277570	502	569	0.000270887	40.1738	cl22855	TNFRSF superfamily
Monosiga brevicollis	Choanoflagellate	jgiMonbr124455	jgiMonbr124455	superfamily	111397	584	660	0.000881074	38.4763	cl03620	HYR superfamily
Monosiga brevicollis	Choanoflagellate	jgiMonbr124550	jgiMonbr124550	superfamily	271750	443	589	2.1341e-17	82.7402	cl14603	C2 superfamily
Monosiga brevicollis	Choanoflagellate	jgiMonbr124550	jgiMonbr124550	superfamily	277570	1306	1463	4.25803e-16	79.0559	cl22855	TNFRSF superfamily
Monosiga brevicollis	Choanoflagellate	jgiMonbr124550	jgiMonbr124550	superfamily	111397	2375	2459	2.84461e-11	62.7438	cl03620	HYR superfamily
Monosiga brevicollis	Choanoflagellate	jgiMonbr124550	jgiMonbr124550	superfamily	277570	1399	1543	3.62092e-10	60.8831	cl22855	TNFRSF superfamily
Monosiga brevicollis	Choanoflagellate	jgiMonbr124550	jgiMonbr124550	superfamily	277570	1221	1347	8.59061e-10	59.7243	cl22855	TNFRSF superfamily
Monosiga brevicollis	Choanoflagellate	jgiMonbr124550	jgiMonbr124550	superfamily	111397	2072	2150	3.99268e-09	56.5806	cl03620	HYR superfamily
Monosiga brevicollis	Choanoflagellate	jgiMonbr124550	jgiMonbr124550	superfamily	111397	2547	2625	4.72984e-08	53.1138	cl03620	HYR superfamily
Monosiga brevicollis	Choanoflagellate	jgiMonbr124550	jgiMonbr124550	specific	254369	1060	1106	7.1573e-06	46.2529	pfam07699	GCC2_GCC3
Monosiga brevicollis	Choanoflagellate	jgiMonbr124550	jgiMonbr124550	superfamily	254369	1060	1106	7.1573e-06	46.2529	cl06646	GCC2_GCC3 superfamily
Monosiga brevicollis	Choanoflagellate	jgiMonbr124550	jgiMonbr124550	specific	254369	1158	1198	1.13318e-05	45.4825	pfam07699	GCC2_GCC3
Monosiga brevicollis	Choanoflagellate	jgiMonbr124550	jgiMonbr124550	superfamily	254369	1158	1198	1.13318e-05	45.4825	cl06646	GCC2_GCC3 superfamily
Monosiga brevicollis	Choanoflagellate	jgiMonbr124550	jgiMonbr124550	superfamily	277570	1005	1103	0.000103603	43.5696	cl22855	TNFRSF superfamily
Monosiga brevicollis	Choanoflagellate	jgiMonbr124550	jgiMonbr124550	superfamily	277570	1509	1580	0.000615651	40.8118	cl22855	TNFRSF superfamily
Monosiga brevicollis	Choanoflagellate	jgiMonbr125064	jgiMonbr125064	superfamily	277608	79	293	3.5712e-06	50.8206	cl22893	JmjC superfamily
Monosiga brevicollis	Choanoflagellate	jgiMonbr125064	jgiMonbr125064	superfamily	277570	404	488	0.000992057	40.6555	cl22855	TNFRSF superfamily
Monosiga brevicollis	Choanoflagellate	jgiMonbr125536	jgiMonbr125536	superfamily	277570	1001	1151	1.5441e-12	67.3271	cl22855	TNFRSF superfamily
Monosiga brevicollis	Choanoflagellate	jgiMonbr125536	jgiMonbr125536	superfamily	277570	899	1062	5.36692e-11	62.7047	cl22855	TNFRSF superfamily
Monosiga brevicollis	Choanoflagellate	jgiMonbr125536	jgiMonbr125536	superfamily	277570	1186	1335	3.65105e-09	57.0279	cl22855	TNFRSF superfamily
Monosiga brevicollis	Choanoflagellate	jgiMonbr125536	jgiMonbr125536	superfamily	277570	743	881	4.66629e-09	56.5415	cl22855	TNFRSF superfamily
Monosiga brevicollis	Choanoflagellate	jgiMonbr125536	jgiMonbr125536	superfamily	271763	548	666	1.75135e-08	54.6163	cl14880	CBM6-CBM35-CBM36_like superfamily
Monosiga brevicollis	Choanoflagellate	jgiMonbr125536	jgiMonbr125536	superfamily	277570	709	769	8.56066e-06	45.8683	cl22855	TNFRSF superfamily
Monosiga brevicollis	Choanoflagellate	jgiMonbr125536	jgiMonbr125536	superfamily	271763	256	395	0.00204796	38.8231	cl14880	CBM6-CBM35-CBM36_like superfamily
Monosiga brevicollis	Choanoflagellate	jgiMonbr125768	jgiMonbr125768	specific	276900	696	779	0.0001248	42.1963	cd00185	TNFRSF
Monosiga brevicollis	Choanoflagellate	jgiMonbr125768	jgiMonbr125768	superfamily	277570	696	779	0.0001248	42.1963	cl22855	TNFRSF superfamily
Monosiga brevicollis	Choanoflagellate	jgiMonbr125768	jgiMonbr125768	superfamily	277570	46	172	0.000130089	42.7756	cl22855	TNFRSF superfamily
Monosiga brevicollis	Choanoflagellate	jgiMonbr125768	jgiMonbr125768	superfamily	277570	822	905	0.000303733	41.0407	cl22855	TNFRSF superfamily
Monosiga brevicollis	Choanoflagellate	jgiMonbr125768	jgiMonbr125768	superfamily	277570	285	380	0.00467551	37.6259	cl22855	TNFRSF superfamily
Monosiga brevicollis	Choanoflagellate	jgiMonbr125778	jgiMonbr125778	specific	198173	2190	2255	2.54127e-11	62.4731	cd00173	SH2
Monosiga brevicollis	Choanoflagellate	jgiMonbr125778	jgiMonbr125778	superfamily	265655	2190	2255	2.54127e-11	62.4731	cl15255	SH2 superfamily
Monosiga brevicollis	Choanoflagellate	jgiMonbr125778	jgiMonbr125778	specific	198173	2077	2151	3.95984e-08	53.2283	cd00173	SH2
Monosiga brevicollis	Choanoflagellate	jgiMonbr125778	jgiMonbr125778	superfamily	265655	2077	2151	3.95984e-08	53.2283	cl15255	SH2 superfamily
Monosiga brevicollis	Choanoflagellate	jgiMonbr125778	jgiMonbr125778	specific	276900	454	538	2.64025e-06	47.9743	cd00185	TNFRSF
Monosiga brevicollis	Choanoflagellate	jgiMonbr125778	jgiMonbr125778	superfamily	277570	454	538	2.64025e-06	47.9743	cl22855	TNFRSF superfamily
Monosiga brevicollis	Choanoflagellate	jgiMonbr125778	jgiMonbr125778	specific	276900	684	791	5.71708e-06	46.8187	cd00185	TNFRSF
Monosiga brevicollis	Choanoflagellate	jgiMonbr125778	jgiMonbr125778	superfamily	277570	684	791	5.71708e-06	46.8187	cl22855	TNFRSF superfamily
Monosiga brevicollis	Choanoflagellate	jgiMonbr125778	jgiMonbr125778	superfamily	277608	168	291	6.11574e-08	55.443	cl22893	JmjC superfamily
Monosiga brevicollis	Choanoflagellate	jgiMonbr125778	jgiMonbr125778	specific	254369	648	687	0.000846184	39.7045	pfam07699	GCC2_GCC3
Monosiga brevicollis	Choanoflagellate	jgiMonbr125778	jgiMonbr125778	superfamily	254369	648	687	0.000846184	39.7045	cl06646	GCC2_GCC3 superfamily
Monosiga brevicollis	Choanoflagellate	jgiMonbr125778	jgiMonbr125778	specific	258045	1090	1133	0.00281586	38.3952	pfam13754	Big_3_4
Monosiga brevicollis	Choanoflagellate	jgiMonbr125778	jgiMonbr125778	superfamily	258045	1090	1133	0.00281586	38.3952	cl16375	Big_3_4 superfamily
Monosiga brevicollis	Choanoflagellate	jgiMonbr125778	jgiMonbr125778	superfamily	111397	805	880	0.00316108	38.0911	cl03620	HYR superfamily
Monosiga brevicollis	Choanoflagellate	jgiMonbr127025	jgiMonbr127025	superfamily	277570	1362	1534	1.2049e-11	65.0159	cl22855	TNFRSF superfamily
Monosiga brevicollis	Choanoflagellate	jgiMonbr127025	jgiMonbr127025	superfamily	277570	1579	1717	1.08073e-07	52.7908	cl22855	TNFRSF superfamily
Monosiga brevicollis	Choanoflagellate	jgiMonbr127025	jgiMonbr127025	superfamily	277570	1652	1871	1.34591e-07	52.3044	cl22855	TNFRSF superfamily
Monosiga brevicollis	Choanoflagellate	jgiMonbr127025	jgiMonbr127025	superfamily	277570	1283	1429	4.03993e-06	47.682	cl22855	TNFRSF superfamily
Monosiga brevicollis	Choanoflagellate	jgiMonbr127688	jgiMonbr127688	specific	276900	2098	2198	9.737e-07	49.5151	cd00185	TNFRSF
Monosiga brevicollis	Choanoflagellate	jgiMonbr127688	jgiMonbr127688	superfamily	277570	2098	2198	9.737e-07	49.5151	cl22855	TNFRSF superfamily
Monosiga brevicollis	Choanoflagellate	jgiMonbr127688	jgiMonbr127688	superfamily	277570	521	685	2.47648e-06	48.5936	cl22855	TNFRSF superfamily
Monosiga brevicollis	Choanoflagellate	jgiMonbr127688	jgiMonbr127688	superfamily	277570	2166	2240	9.31274e-05	43.6326	cl22855	TNFRSF superfamily
Monosiga brevicollis	Choanoflagellate	jgiMonbr127688	jgiMonbr127688	specific	254557	448	475	0.00066581	40.12	pfam07974	EGF_2
Monosiga brevicollis	Choanoflagellate	jgiMonbr127688	jgiMonbr127688	superfamily	277544	448	475	0.00066581	40.12	cl21504	EGF_CA superfamily
Monosiga brevicollis	Choanoflagellate	jgiMonbr127688	jgiMonbr127688	superfamily	258921	117	203	0.00343761	38.7653	cl20706	ECIST_Cterm superfamily
Monosiga brevicollis	Choanoflagellate	jgiMonbr128239	jgiMonbr128239	specific	276900	401	479	3.65533e-06	46.8187	cd00185	TNFRSF
Monosiga brevicollis	Choanoflagellate	jgiMonbr128239	jgiMonbr128239	superfamily	277570	401	479	3.65533e-06	46.8187	cl22855	TNFRSF superfamily
Monosiga brevicollis	Choanoflagellate	jgiMonbr128239	jgiMonbr128239	superfamily	111397	1258	1340	8.96687e-12	63.5142	cl03620	HYR superfamily
Monosiga brevicollis	Choanoflagellate	jgiMonbr128239	jgiMonbr128239	superfamily	277570	571	694	3.36811e-11	63.1911	cl22855	TNFRSF superfamily
Monosiga brevicollis	Choanoflagellate	jgiMonbr128239	jgiMonbr128239	superfamily	277570	654	737	9.00177e-09	55.7712	cl22855	TNFRSF superfamily
Monosiga brevicollis	Choanoflagellate	jgiMonbr128239	jgiMonbr128239	specific	254369	201	241	1.1845e-08	53.5717	pfam07699	GCC2_GCC3
Monosiga brevicollis	Choanoflagellate	jgiMonbr128239	jgiMonbr128239	superfamily	254369	201	241	1.1845e-08	53.5717	cl06646	GCC2_GCC3 superfamily
Monosiga brevicollis	Choanoflagellate	jgiMonbr128239	jgiMonbr128239	superfamily	277570	178	305	0.000191982	42.4304	cl22855	TNFRSF superfamily
Monosiga brevicollis	Choanoflagellate	jgiMonbr128239	jgiMonbr128239	superfamily	111397	1562	1655	0.00166963	38.8615	cl03620	HYR superfamily
Monosiga brevicollis	Choanoflagellate	jgiMonbr128239	jgiMonbr128239	superfamily	277570	511	610	0.00239512	38.3443	cl22855	TNFRSF superfamily
Monosiga brevicollis	Choanoflagellate	jgiMonbr128362	jgiMonbr128362	superfamily	277570	36	140	8.04522e-12	65.1887	cl22855	TNFRSF superfamily
Monosiga brevicollis	Choanoflagellate	jgiMonbr130252	jgiMonbr130252	specific	257837	1608	1668	2.74361e-14	70.3528	pfam13517	VCBS
Monosiga brevicollis	Choanoflagellate	jgiMonbr130252	jgiMonbr130252	superfamily	257837	1608	1668	2.74361e-14	70.3528	cl21563	VCBS superfamily
Monosiga brevicollis	Choanoflagellate	jgiMonbr130252	jgiMonbr130252	specific	257837	1558	1618	2.48134e-12	64.96	pfam13517	VCBS
Monosiga brevicollis	Choanoflagellate	jgiMonbr130252	jgiMonbr130252	superfamily	257837	1558	1618	2.48134e-12	64.96	cl21563	VCBS superfamily
Monosiga brevicollis	Choanoflagellate	jgiMonbr130252	jgiMonbr130252	specific	257837	1658	1718	4.27107e-12	64.1896	pfam13517	VCBS
Monosiga brevicollis	Choanoflagellate	jgiMonbr130252	jgiMonbr130252	superfamily	257837	1658	1718	4.27107e-12	64.1896	cl21563	VCBS superfamily
Monosiga brevicollis	Choanoflagellate	jgiMonbr130252	jgiMonbr130252	superfamily	277570	1300	1401	4.3064e-12	66.1715	cl22855	TNFRSF superfamily
Monosiga brevicollis	Choanoflagellate	jgiMonbr130252	jgiMonbr130252	specific	257837	1708	1768	5.90267e-11	60.7228	pfam13517	VCBS
Monosiga brevicollis	Choanoflagellate	jgiMonbr130252	jgiMonbr130252	superfamily	257837	1708	1768	5.90267e-11	60.7228	cl21563	VCBS superfamily
Monosiga brevicollis	Choanoflagellate	jgiMonbr130252	jgiMonbr130252	specific	257837	1508	1568	2.12754e-10	59.182	pfam13517	VCBS
Monosiga brevicollis	Choanoflagellate	jgiMonbr130252	jgiMonbr130252	superfamily	257837	1508	1568	2.12754e-10	59.182	cl21563	VCBS superfamily
Monosiga brevicollis	Choanoflagellate	jgiMonbr130252	jgiMonbr130252	superfamily	277570	1262	1332	0.000819526	39.8851	cl22855	TNFRSF superfamily
Monosiga brevicollis	Choanoflagellate	jgiMonbr130335	jgiMonbr130335	specific	206637	7457	7552	8.15666e-33	127.43	cd11304	Cadherin_repeat
Monosiga brevicollis	Choanoflagellate	jgiMonbr130335	jgiMonbr130335	superfamily	271780	7457	7552	8.15666e-33	127.43	cl15786	CA_like superfamily
Monosiga brevicollis	Choanoflagellate	jgiMonbr130335	jgiMonbr130335	specific	206637	7882	7978	2.43228e-31	123.192	cd11304	Cadherin_repeat
Monosiga brevicollis	Choanoflagellate	jgiMonbr130335	jgiMonbr130335	superfamily	271780	7882	7978	2.43228e-31	123.192	cl15786	CA_like superfamily
Monosiga brevicollis	Choanoflagellate	jgiMonbr130335	jgiMonbr130335	specific	206637	3567	3663	1.36764e-24	103.932	cd11304	Cadherin_repeat
Monosiga brevicollis	Choanoflagellate	jgiMonbr130335	jgiMonbr130335	superfamily	271780	3567	3663	1.36764e-24	103.932	cl15786	CA_like superfamily
Monosiga brevicollis	Choanoflagellate	jgiMonbr130335	jgiMonbr130335	specific	206637	6915	7009	2.67253e-23	100.081	cd11304	Cadherin_repeat
Monosiga brevicollis	Choanoflagellate	jgiMonbr130335	jgiMonbr130335	superfamily	271780	6915	7009	2.67253e-23	100.081	cl15786	CA_like superfamily
Monosiga brevicollis	Choanoflagellate	jgiMonbr130335	jgiMonbr130335	specific	206637	8757	8851	2.1804e-21	94.6877	cd11304	Cadherin_repeat
Monosiga brevicollis	Choanoflagellate	jgiMonbr130335	jgiMonbr130335	superfamily	271780	8757	8851	2.1804e-21	94.6877	cl15786	CA_like superfamily
Monosiga brevicollis	Choanoflagellate	jgiMonbr130335	jgiMonbr130335	specific	206637	8543	8639	6.21175e-19	87.3689	cd11304	Cadherin_repeat
Monosiga brevicollis	Choanoflagellate	jgiMonbr130335	jgiMonbr130335	superfamily	271780	8543	8639	6.21175e-19	87.3689	cl15786	CA_like superfamily
Monosiga brevicollis	Choanoflagellate	jgiMonbr130335	jgiMonbr130335	specific	206637	9007	9075	4.32788e-18	85.0577	cd11304	Cadherin_repeat
Monosiga brevicollis	Choanoflagellate	jgiMonbr130335	jgiMonbr130335	superfamily	271780	9007	9075	4.32788e-18	85.0577	cl15786	CA_like superfamily
Monosiga brevicollis	Choanoflagellate	jgiMonbr130335	jgiMonbr130335	specific	206637	3059	3153	5.08738e-18	84.6725	cd11304	Cadherin_repeat
Monosiga brevicollis	Choanoflagellate	jgiMonbr130335	jgiMonbr130335	superfamily	271780	3059	3153	5.08738e-18	84.6725	cl15786	CA_like superfamily
Monosiga brevicollis	Choanoflagellate	jgiMonbr130335	jgiMonbr130335	specific	206637	7026	7125	8.83114e-18	83.9021	cd11304	Cadherin_repeat
Monosiga brevicollis	Choanoflagellate	jgiMonbr130335	jgiMonbr130335	superfamily	271780	7026	7125	8.83114e-18	83.9021	cl15786	CA_like superfamily
Monosiga brevicollis	Choanoflagellate	jgiMonbr130335	jgiMonbr130335	specific	206637	8652	8745	1.2201e-17	83.5169	cd11304	Cadherin_repeat
Monosiga brevicollis	Choanoflagellate	jgiMonbr130335	jgiMonbr130335	superfamily	271780	8652	8745	1.2201e-17	83.5169	cl15786	CA_like superfamily
Monosiga brevicollis	Choanoflagellate	jgiMonbr130335	jgiMonbr130335	specific	206637	8436	8530	5.02657e-17	81.9761	cd11304	Cadherin_repeat
Monosiga brevicollis	Choanoflagellate	jgiMonbr130335	jgiMonbr130335	superfamily	271780	8436	8530	5.02657e-17	81.9761	cl15786	CA_like superfamily
Monosiga brevicollis	Choanoflagellate	jgiMonbr130335	jgiMonbr130335	specific	206637	7565	7672	5.37213e-17	81.5909	cd11304	Cadherin_repeat
Monosiga brevicollis	Choanoflagellate	jgiMonbr130335	jgiMonbr130335	superfamily	271780	7565	7672	5.37213e-17	81.5909	cl15786	CA_like superfamily
Monosiga brevicollis	Choanoflagellate	jgiMonbr130335	jgiMonbr130335	specific	206637	8860	8960	5.79621e-17	81.5909	cd11304	Cadherin_repeat
Monosiga brevicollis	Choanoflagellate	jgiMonbr130335	jgiMonbr130335	superfamily	271780	8860	8960	5.79621e-17	81.5909	cl15786	CA_like superfamily
Monosiga brevicollis	Choanoflagellate	jgiMonbr130335	jgiMonbr130335	specific	206637	7243	7337	3.76018e-16	79.2797	cd11304	Cadherin_repeat
Monosiga brevicollis	Choanoflagellate	jgiMonbr130335	jgiMonbr130335	superfamily	271780	7243	7337	3.76018e-16	79.2797	cl15786	CA_like superfamily
Monosiga brevicollis	Choanoflagellate	jgiMonbr130335	jgiMonbr130335	specific	206637	1340	1439	3.79601e-16	79.2797	cd11304	Cadherin_repeat
Monosiga brevicollis	Choanoflagellate	jgiMonbr130335	jgiMonbr130335	superfamily	271780	1340	1439	3.79601e-16	79.2797	cl15786	CA_like superfamily
Monosiga brevicollis	Choanoflagellate	jgiMonbr130335	jgiMonbr130335	specific	206637	7774	7873	6.09917e-16	78.5093	cd11304	Cadherin_repeat
Monosiga brevicollis	Choanoflagellate	jgiMonbr130335	jgiMonbr130335	superfamily	271780	7774	7873	6.09917e-16	78.5093	cl15786	CA_like superfamily
Monosiga brevicollis	Choanoflagellate	jgiMonbr130335	jgiMonbr130335	specific	206637	7360	7447	8.02945e-16	78.1241	cd11304	Cadherin_repeat
Monosiga brevicollis	Choanoflagellate	jgiMonbr130335	jgiMonbr130335	superfamily	271780	7360	7447	8.02945e-16	78.1241	cl15786	CA_like superfamily
Monosiga brevicollis	Choanoflagellate	jgiMonbr130335	jgiMonbr130335	specific	206637	5036	5132	9.79814e-16	78.1241	cd11304	Cadherin_repeat
Monosiga brevicollis	Choanoflagellate	jgiMonbr130335	jgiMonbr130335	superfamily	271780	5036	5132	9.79814e-16	78.1241	cl15786	CA_like superfamily
Monosiga brevicollis	Choanoflagellate	jgiMonbr130335	jgiMonbr130335	specific	206637	1124	1227	1.00808e-15	78.1241	cd11304	Cadherin_repeat
Monosiga brevicollis	Choanoflagellate	jgiMonbr130335	jgiMonbr130335	superfamily	271780	1124	1227	1.00808e-15	78.1241	cl15786	CA_like superfamily
Monosiga brevicollis	Choanoflagellate	jgiMonbr130335	jgiMonbr130335	specific	206637	3466	3557	1.04559e-14	75.0425	cd11304	Cadherin_repeat
Monosiga brevicollis	Choanoflagellate	jgiMonbr130335	jgiMonbr130335	superfamily	271780	3466	3557	1.04559e-14	75.0425	cl15786	CA_like superfamily
Monosiga brevicollis	Choanoflagellate	jgiMonbr130335	jgiMonbr130335	specific	206637	1451	1544	2.20723e-14	74.2721	cd11304	Cadherin_repeat
Monosiga brevicollis	Choanoflagellate	jgiMonbr130335	jgiMonbr130335	superfamily	271780	1451	1544	2.20723e-14	74.2721	cl15786	CA_like superfamily
Monosiga brevicollis	Choanoflagellate	jgiMonbr130335	jgiMonbr130335	specific	206637	8222	8317	2.27073e-14	73.8869	cd11304	Cadherin_repeat
Monosiga brevicollis	Choanoflagellate	jgiMonbr130335	jgiMonbr130335	superfamily	271780	8222	8317	2.27073e-14	73.8869	cl15786	CA_like superfamily
Monosiga brevicollis	Choanoflagellate	jgiMonbr130335	jgiMonbr130335	specific	238012	625	675	4.09795e-13	69.3054	cd00055	EGF_Lam
Monosiga brevicollis	Choanoflagellate	jgiMonbr130335	jgiMonbr130335	superfamily	277590	625	675	4.09795e-13	69.3054	cl22875	EGF_Lam superfamily
Monosiga brevicollis	Choanoflagellate	jgiMonbr130335	jgiMonbr130335	specific	206637	8097	8192	1.45504e-12	68.8793	cd11304	Cadherin_repeat
Monosiga brevicollis	Choanoflagellate	jgiMonbr130335	jgiMonbr130335	superfamily	271780	8097	8192	1.45504e-12	68.8793	cl15786	CA_like superfamily
Monosiga brevicollis	Choanoflagellate	jgiMonbr130335	jgiMonbr130335	specific	206637	1555	1648	3.94256e-12	67.3385	cd11304	Cadherin_repeat
Monosiga brevicollis	Choanoflagellate	jgiMonbr130335	jgiMonbr130335	superfamily	271780	1555	1648	3.94256e-12	67.3385	cl15786	CA_like superfamily
Monosiga brevicollis	Choanoflagellate	jgiMonbr130335	jgiMonbr130335	specific	206637	3370	3442	5.27555e-12	66.9533	cd11304	Cadherin_repeat
Monosiga brevicollis	Choanoflagellate	jgiMonbr130335	jgiMonbr130335	superfamily	271780	3370	3442	5.27555e-12	66.9533	cl15786	CA_like superfamily
Monosiga brevicollis	Choanoflagellate	jgiMonbr130335	jgiMonbr130335	specific	206637	3673	3769	1.56706e-11	65.7977	cd11304	Cadherin_repeat
Monosiga brevicollis	Choanoflagellate	jgiMonbr130335	jgiMonbr130335	superfamily	271780	3673	3769	1.56706e-11	65.7977	cl15786	CA_like superfamily
Monosiga brevicollis	Choanoflagellate	jgiMonbr130335	jgiMonbr130335	specific	206637	4930	5029	2.98249e-10	61.9457	cd11304	Cadherin_repeat
Monosiga brevicollis	Choanoflagellate	jgiMonbr130335	jgiMonbr130335	superfamily	271780	4930	5029	2.98249e-10	61.9457	cl15786	CA_like superfamily
Monosiga brevicollis	Choanoflagellate	jgiMonbr130335	jgiMonbr130335	specific	206637	7134	7232	2.5581e-09	59.2493	cd11304	Cadherin_repeat
Monosiga brevicollis	Choanoflagellate	jgiMonbr130335	jgiMonbr130335	superfamily	271780	7134	7232	2.5581e-09	59.2493	cl15786	CA_like superfamily
Monosiga brevicollis	Choanoflagellate	jgiMonbr130335	jgiMonbr130335	specific	206637	3779	3871	3.37888e-09	58.8641	cd11304	Cadherin_repeat
Monosiga brevicollis	Choanoflagellate	jgiMonbr130335	jgiMonbr130335	superfamily	271780	3779	3871	3.37888e-09	58.8641	cl15786	CA_like superfamily
Monosiga brevicollis	Choanoflagellate	jgiMonbr130335	jgiMonbr130335	specific	206637	4599	4704	5.62479e-09	58.0938	cd11304	Cadherin_repeat
Monosiga brevicollis	Choanoflagellate	jgiMonbr130335	jgiMonbr130335	superfamily	271780	4599	4704	5.62479e-09	58.0938	cl15786	CA_like superfamily
Monosiga brevicollis	Choanoflagellate	jgiMonbr130335	jgiMonbr130335	specific	206637	3164	3256	5.83702e-09	58.0938	cd11304	Cadherin_repeat
Monosiga brevicollis	Choanoflagellate	jgiMonbr130335	jgiMonbr130335	superfamily	271780	3164	3256	5.83702e-09	58.0938	cl15786	CA_like superfamily
Monosiga brevicollis	Choanoflagellate	jgiMonbr130335	jgiMonbr130335	specific	238012	676	728	7.2288e-09	56.5938	cd00055	EGF_Lam
Monosiga brevicollis	Choanoflagellate	jgiMonbr130335	jgiMonbr130335	superfamily	277590	676	728	7.2288e-09	56.5938	cl22875	EGF_Lam superfamily
Monosiga brevicollis	Choanoflagellate	jgiMonbr130335	jgiMonbr130335	specific	206637	4821	4917	2.08961e-08	56.553	cd11304	Cadherin_repeat
Monosiga brevicollis	Choanoflagellate	jgiMonbr130335	jgiMonbr130335	superfamily	271780	4821	4917	2.08961e-08	56.553	cl15786	CA_like superfamily
Monosiga brevicollis	Choanoflagellate	jgiMonbr130335	jgiMonbr130335	specific	206637	5251	5346	2.75542e-08	56.1678	cd11304	Cadherin_repeat
Monosiga brevicollis	Choanoflagellate	jgiMonbr130335	jgiMonbr130335	superfamily	271780	5251	5346	2.75542e-08	56.1678	cl15786	CA_like superfamily
Monosiga brevicollis	Choanoflagellate	jgiMonbr130335	jgiMonbr130335	specific	206637	1658	1753	3.46904e-08	55.7826	cd11304	Cadherin_repeat
Monosiga brevicollis	Choanoflagellate	jgiMonbr130335	jgiMonbr130335	superfamily	271780	1658	1753	3.46904e-08	55.7826	cl15786	CA_like superfamily
Monosiga brevicollis	Choanoflagellate	jgiMonbr130335	jgiMonbr130335	specific	206637	3279	3356	2.40554e-07	53.0862	cd11304	Cadherin_repeat
Monosiga brevicollis	Choanoflagellate	jgiMonbr130335	jgiMonbr130335	superfamily	271780	3279	3356	2.40554e-07	53.0862	cl15786	CA_like superfamily
Monosiga brevicollis	Choanoflagellate	jgiMonbr130335	jgiMonbr130335	specific	206637	9085	9173	2.96838e-07	53.0862	cd11304	Cadherin_repeat
Monosiga brevicollis	Choanoflagellate	jgiMonbr130335	jgiMonbr130335	superfamily	271780	9085	9173	2.96838e-07	53.0862	cl15786	CA_like superfamily
Monosiga brevicollis	Choanoflagellate	jgiMonbr130335	jgiMonbr130335	specific	206637	1239	1329	7.25588e-07	51.9306	cd11304	Cadherin_repeat
Monosiga brevicollis	Choanoflagellate	jgiMonbr130335	jgiMonbr130335	superfamily	271780	1239	1329	7.25588e-07	51.9306	cl15786	CA_like superfamily
Monosiga brevicollis	Choanoflagellate	jgiMonbr130335	jgiMonbr130335	specific	206637	8346	8427	1.91778e-06	50.3898	cd11304	Cadherin_repeat
Monosiga brevicollis	Choanoflagellate	jgiMonbr130335	jgiMonbr130335	superfamily	271780	8346	8427	1.91778e-06	50.3898	cl15786	CA_like superfamily
Monosiga brevicollis	Choanoflagellate	jgiMonbr130335	jgiMonbr130335	specific	206637	5192	5241	6.4956e-06	48.849	cd11304	Cadherin_repeat
Monosiga brevicollis	Choanoflagellate	jgiMonbr130335	jgiMonbr130335	superfamily	271780	5192	5241	6.4956e-06	48.849	cl15786	CA_like superfamily
Monosiga brevicollis	Choanoflagellate	jgiMonbr130335	jgiMonbr130335	specific	238012	560	610	7.99768e-06	47.7342	cd00055	EGF_Lam
Monosiga brevicollis	Choanoflagellate	jgiMonbr130335	jgiMonbr130335	superfamily	277590	560	610	7.99768e-06	47.7342	cl22875	EGF_Lam superfamily
Monosiga brevicollis	Choanoflagellate	jgiMonbr130335	jgiMonbr130335	specific	206637	2853	2950	1.12449e-05	48.0786	cd11304	Cadherin_repeat
Monosiga brevicollis	Choanoflagellate	jgiMonbr130335	jgiMonbr130335	superfamily	271780	2853	2950	1.12449e-05	48.0786	cl15786	CA_like superfamily
Monosiga brevicollis	Choanoflagellate	jgiMonbr130335	jgiMonbr130335	specific	206637	2966	3049	8.54474e-05	45.3822	cd11304	Cadherin_repeat
Monosiga brevicollis	Choanoflagellate	jgiMonbr130335	jgiMonbr130335	superfamily	271780	2966	3049	8.54474e-05	45.3822	cl15786	CA_like superfamily
Monosiga brevicollis	Choanoflagellate	jgiMonbr130335	jgiMonbr130335	specific	206637	4712	4792	0.00020184	44.2266	cd11304	Cadherin_repeat
Monosiga brevicollis	Choanoflagellate	jgiMonbr130335	jgiMonbr130335	superfamily	271780	4712	4792	0.00020184	44.2266	cl15786	CA_like superfamily
Monosiga brevicollis	Choanoflagellate	jgiMonbr130335	jgiMonbr130335	specific	206637	7683	7765	0.00450474	39.9894	cd11304	Cadherin_repeat
Monosiga brevicollis	Choanoflagellate	jgiMonbr130335	jgiMonbr130335	superfamily	271780	7683	7765	0.00450474	39.9894	cl15786	CA_like superfamily
Monosiga brevicollis	Choanoflagellate	jgiMonbr130335	jgiMonbr130335	superfamily	271903	9672	9894	2.06532e-32	130.784	cl21483	PTPc superfamily
Monosiga brevicollis	Choanoflagellate	jgiMonbr130335	jgiMonbr130335	specific	257711	916	1054	1.77852e-05	47.7673	pfam13385	Laminin_G_3
Monosiga brevicollis	Choanoflagellate	jgiMonbr130335	jgiMonbr130335	superfamily	277576	916	1054	1.77852e-05	47.7673	cl22861	LamG superfamily
Monosiga brevicollis	Choanoflagellate	jgiMonbr130335	jgiMonbr130335	superfamily	277570	496	642	0.00016801	44.6965	cl22855	TNFRSF superfamily
Monosiga brevicollis	Choanoflagellate	jgiMonbr130335	jgiMonbr130335	superfamily	271780	1074	1116	0.00591437	39.6403	cl15786	CA_like superfamily
Monosiga brevicollis	Choanoflagellate	jgiMonbr130335	jgiMonbr130335	superfamily	277547	6652	6714	0.00862925	38.6765	cl21530	Dockerin_like superfamily
Monosiga brevicollis	Choanoflagellate	jgiMonbr130335	jgiMonbr130335	multi-dom	249588	9672	9894	8.62744e-37	143.585	pfam00102	Y_phosphatase
Monosiga brevicollis	Choanoflagellate	jgiMonbr132569	jgiMonbr132569	specific	198173	1011	1084	3.15508e-13	67.0955	cd00173	SH2
Monosiga brevicollis	Choanoflagellate	jgiMonbr132569	jgiMonbr132569	superfamily	265655	1011	1084	3.15508e-13	67.0955	cl15255	SH2 superfamily
Monosiga brevicollis	Choanoflagellate	jgiMonbr132569	jgiMonbr132569	specific	198173	904	977	4.14738e-10	57.8507	cd00173	SH2
Monosiga brevicollis	Choanoflagellate	jgiMonbr132569	jgiMonbr132569	superfamily	265655	904	977	4.14738e-10	57.8507	cl15255	SH2 superfamily
Monosiga brevicollis	Choanoflagellate	jgiMonbr132569	jgiMonbr132569	specific	276900	50	125	7.40148e-06	45.2779	cd00185	TNFRSF
Monosiga brevicollis	Choanoflagellate	jgiMonbr132569	jgiMonbr132569	superfamily	277570	50	125	7.40148e-06	45.2779	cl22855	TNFRSF superfamily
Monosiga brevicollis	Choanoflagellate	jgiMonbr132569	jgiMonbr132569	superfamily	277570	30	67	0.00786326	35.8531	cl22855	TNFRSF superfamily
Monosiga brevicollis	Choanoflagellate	jgiMonbr132652	jgiMonbr132652	specific	276900	497	589	0.000119294	42.5815	cd00185	TNFRSF
Monosiga brevicollis	Choanoflagellate	jgiMonbr132652	jgiMonbr132652	superfamily	277570	497	589	0.000119294	42.5815	cl22855	TNFRSF superfamily
Monosiga brevicollis	Choanoflagellate	jgiMonbr132652	jgiMonbr132652	superfamily	277608	158	341	9.98471e-15	76.2438	cl22893	JmjC superfamily
Monosiga brevicollis	Choanoflagellate	jgiMonbr132652	jgiMonbr132652	specific	257572	1968	2075	5.26939e-12	65.0978	pfam13205	Big_5
Monosiga brevicollis	Choanoflagellate	jgiMonbr132652	jgiMonbr132652	superfamily	271541	1968	2075	5.26939e-12	65.0978	cl01012	Big_5 superfamily
Monosiga brevicollis	Choanoflagellate	jgiMonbr132652	jgiMonbr132652	superfamily	277570	450	523	0.00524995	37.9309	cl22855	TNFRSF superfamily
Monosiga brevicollis	Choanoflagellate	jgiMonbr132951	jgiMonbr132951	specific	153056	957	1012	2.94131e-12	64.4064	cd00033	CCP
Monosiga brevicollis	Choanoflagellate	jgiMonbr132951	jgiMonbr132951	superfamily	260152	957	1012	2.94131e-12	64.4064	cl00043	CCP superfamily
Monosiga brevicollis	Choanoflagellate	jgiMonbr132951	jgiMonbr132951	specific	276900	787	871	1.25043e-10	60.6859	cd00185	TNFRSF
Monosiga brevicollis	Choanoflagellate	jgiMonbr132951	jgiMonbr132951	superfamily	277570	787	871	1.25043e-10	60.6859	cl22855	TNFRSF superfamily
Monosiga brevicollis	Choanoflagellate	jgiMonbr132951	jgiMonbr132951	specific	153056	896	952	0.00571676	37.0572	cd00033	CCP
Monosiga brevicollis	Choanoflagellate	jgiMonbr132951	jgiMonbr132951	superfamily	260152	896	952	0.00571676	37.0572	cl00043	CCP superfamily
Monosiga brevicollis	Choanoflagellate	jgiMonbr132951	jgiMonbr132951	superfamily	277608	114	354	2.97418e-12	68.5398	cl22893	JmjC superfamily
Monosiga brevicollis	Choanoflagellate	jgiMonbr132951	jgiMonbr132951	specific	254369	539	576	2.54501e-05	43.9417	pfam07699	GCC2_GCC3
Monosiga brevicollis	Choanoflagellate	jgiMonbr132951	jgiMonbr132951	superfamily	254369	539	576	2.54501e-05	43.9417	cl06646	GCC2_GCC3 superfamily
Monosiga brevicollis	Choanoflagellate	jgiMonbr132951	jgiMonbr132951	superfamily	277570	540	665	9.60072e-05	43.4448	cl22855	TNFRSF superfamily
Monosiga brevicollis	Choanoflagellate	jgiMonbr132951	jgiMonbr132951	superfamily	277570	700	790	0.00117381	39.4999	cl22855	TNFRSF superfamily
Monosiga brevicollis	Choanoflagellate	jgiMonbr132969	jgiMonbr132969	superfamily	275595	211	322	1.0543e-05	45.6306	cl00474	PAP2_like superfamily
Monosiga brevicollis	Choanoflagellate	jgiMonbr132969	jgiMonbr132969	superfamily	277570	1741	1901	0.000667472	41.1336	cl22855	TNFRSF superfamily
Monosiga brevicollis	Choanoflagellate	jgiMonbr133191	jgiMonbr133191	superfamily	277608	166	279	9.83721e-12	67.3842	cl22893	JmjC superfamily
Monosiga brevicollis	Choanoflagellate	jgiMonbr133191	jgiMonbr133191	superfamily	259449	422	457	0.00027286	42.5933	cl21161	MDFI superfamily
Monosiga brevicollis	Choanoflagellate	jgiMonbr133191	jgiMonbr133191	superfamily	277570	511	606	0.00109615	40.4644	cl22855	TNFRSF superfamily
Monosiga brevicollis	Choanoflagellate	jgiMonbr133193	jgiMonbr133193	specific	249719	353	421	1.68581e-14	70.3478	pfam00254	FKBP_C
Monosiga brevicollis	Choanoflagellate	jgiMonbr133193	jgiMonbr133193	superfamily	267872	353	421	1.68581e-14	70.3478	cl19519	FKBP_C superfamily
Monosiga brevicollis	Choanoflagellate	jgiMonbr133193	jgiMonbr133193	superfamily	277570	14	84	6.85008e-06	45.3708	cl22855	TNFRSF superfamily
Monosiga brevicollis	Choanoflagellate	jgiMonbr133193	jgiMonbr133193	specific	249923	617	651	0.00330957	36.2419	pfam00515	TPR_1
Monosiga brevicollis	Choanoflagellate	jgiMonbr133193	jgiMonbr133193	superfamily	277612	617	651	0.00330957	36.2419	cl22897	TPR_1 superfamily
Monosiga brevicollis	Choanoflagellate	jgiMonbr133193	jgiMonbr133193	superfamily	277522	81	123	0.00921324	36.6706	cl21456	Periplasmic_Binding_Protein_Type_2 superfamily
Monosiga brevicollis	Choanoflagellate	jgiMonbr133193	jgiMonbr133193	multi-dom	257739	585	649	9.51646e-11	58.8643	pfam13414	TPR_11
Monosiga brevicollis	Choanoflagellate	jgiMonbr133257	jgiMonbr133257	superfamily	277570	29	184	1.53337e-25	107.773	cl22855	TNFRSF superfamily
Monosiga brevicollis	Choanoflagellate	jgiMonbr133512	jgiMonbr133512	specific	239570	1868	2082	1.37391e-112	359.346	cd03488	Topoisomer_IB_N_htopoI_like
Monosiga brevicollis	Choanoflagellate	jgiMonbr133512	jgiMonbr133512	superfamily	261440	1868	2082	1.37391e-112	359.346	cl02774	Topoisomer_IB_N superfamily
Monosiga brevicollis	Choanoflagellate	jgiMonbr133512	jgiMonbr133512	specific	271176	2092	2284	1.7171e-81	269.917	cd00659	Topo_IB_C
Monosiga brevicollis	Choanoflagellate	jgiMonbr133512	jgiMonbr133512	superfamily	271437	2092	2284	1.7171e-81	269.917	cl00213	DNA_BRE_C superfamily
Monosiga brevicollis	Choanoflagellate	jgiMonbr133512	jgiMonbr133512	specific	276900	77	165	3.677e-15	74.1679	cd00185	TNFRSF
Monosiga brevicollis	Choanoflagellate	jgiMonbr133512	jgiMonbr133512	superfamily	277570	77	165	3.677e-15	74.1679	cl22855	TNFRSF superfamily
Monosiga brevicollis	Choanoflagellate	jgiMonbr133512	jgiMonbr133512	specific	198173	1575	1649	2.57371e-12	65.5547	cd00173	SH2
Monosiga brevicollis	Choanoflagellate	jgiMonbr133512	jgiMonbr133512	superfamily	265655	1575	1649	2.57371e-12	65.5547	cl15255	SH2 superfamily
Monosiga brevicollis	Choanoflagellate	jgiMonbr133512	jgiMonbr133512	specific	198173	1452	1524	4.02694e-08	53.2283	cd00173	SH2
Monosiga brevicollis	Choanoflagellate	jgiMonbr133512	jgiMonbr133512	superfamily	265655	1452	1524	4.02694e-08	53.2283	cl15255	SH2 superfamily
Monosiga brevicollis	Choanoflagellate	jgiMonbr133512	jgiMonbr133512	specific	258541	2343	2391	7.0875e-21	90.3672	pfam14370	Topo_C_assoc
Monosiga brevicollis	Choanoflagellate	jgiMonbr133512	jgiMonbr133512	superfamily	258541	2343	2391	7.0875e-21	90.3672	cl16833	Topo_C_assoc superfamily
Monosiga brevicollis	Choanoflagellate	jgiMonbr133512	jgiMonbr133512	specific	257467	2504	2540	0.00408405	38.0744	pfam13025	DUF3886
Monosiga brevicollis	Choanoflagellate	jgiMonbr133512	jgiMonbr133512	superfamily	257467	2504	2540	0.00408405	38.0744	cl16033	DUF3886 superfamily
Monosiga brevicollis	Choanoflagellate	jgiMonbr133512	jgiMonbr133512	multi-dom	214661	2012	2386	0	629.38	smart00435	TOPEUc
Monosiga brevicollis	Choanoflagellate	jgiMonbr133512	jgiMonbr133512	multi-dom	252223	2465	2569	2.08653e-13	69.7702	pfam03879	Cgr1
Monosiga brevicollis	Choanoflagellate	jgiMonbr133537	jgiMonbr133537	specific	206637	2071	2159	5.31755e-11	62.3309	cd11304	Cadherin_repeat
Monosiga brevicollis	Choanoflagellate	jgiMonbr133537	jgiMonbr133537	superfamily	271780	2071	2159	5.31755e-11	62.3309	cl15786	CA_like superfamily
Monosiga brevicollis	Choanoflagellate	jgiMonbr133537	jgiMonbr133537	specific	206637	2277	2349	6.90872e-11	61.9457	cd11304	Cadherin_repeat
Monosiga brevicollis	Choanoflagellate	jgiMonbr133537	jgiMonbr133537	superfamily	271780	2277	2349	6.90872e-11	61.9457	cl15786	CA_like superfamily
Monosiga brevicollis	Choanoflagellate	jgiMonbr133537	jgiMonbr133537	specific	206637	2446	2538	4.80714e-10	59.6345	cd11304	Cadherin_repeat
Monosiga brevicollis	Choanoflagellate	jgiMonbr133537	jgiMonbr133537	superfamily	271780	2446	2538	4.80714e-10	59.6345	cl15786	CA_like superfamily
Monosiga brevicollis	Choanoflagellate	jgiMonbr133537	jgiMonbr133537	specific	143165	1823	1874	2.62581e-08	54.0323	cd00096	Ig
Monosiga brevicollis	Choanoflagellate	jgiMonbr133537	jgiMonbr133537	superfamily	276006	1823	1874	2.62581e-08	54.0323	cl11960	Ig superfamily
Monosiga brevicollis	Choanoflagellate	jgiMonbr133537	jgiMonbr133537	specific	206637	2170	2260	5.25977e-08	53.4714	cd11304	Cadherin_repeat
Monosiga brevicollis	Choanoflagellate	jgiMonbr133537	jgiMonbr133537	superfamily	271780	2170	2260	5.25977e-08	53.4714	cl15786	CA_like superfamily
Monosiga brevicollis	Choanoflagellate	jgiMonbr133537	jgiMonbr133537	superfamily	277570	229	372	3.76155e-11	63.8603	cl22855	TNFRSF superfamily
Monosiga brevicollis	Choanoflagellate	jgiMonbr133537	jgiMonbr133537	multi-dom	197706	1822	1876	1.40485e-08	54.3351	smart00408	IGc2
Monosiga brevicollis	Choanoflagellate	jgiMonbr133537	jgiMonbr133537	multi-dom	146106	115	340	6.63085e-06	49.9682	pfam03302	VSP
Monosiga brevicollis	Choanoflagellate	jgiMonbr133537	jgiMonbr133537	multi-dom	224455	1353	1531	7.45443e-05	46.7039	COG1538	TolC
Monosiga brevicollis	Choanoflagellate	jgiMonbr134072	jgiMonbr134072	superfamily	277570	1631	1783	1.76796e-13	70.7939	cl22855	TNFRSF superfamily
Monosiga brevicollis	Choanoflagellate	jgiMonbr134072	jgiMonbr134072	superfamily	271763	295	431	5.64378e-13	68.8687	cl14880	CBM6-CBM35-CBM36_like superfamily
Monosiga brevicollis	Choanoflagellate	jgiMonbr134072	jgiMonbr134072	superfamily	277570	748	893	7.12799e-13	68.8679	cl22855	TNFRSF superfamily
Monosiga brevicollis	Choanoflagellate	jgiMonbr134072	jgiMonbr134072	superfamily	271763	1057	1188	3.83693e-11	63.0907	cl14880	CBM6-CBM35-CBM36_like superfamily
Monosiga brevicollis	Choanoflagellate	jgiMonbr134072	jgiMonbr134072	superfamily	271763	1207	1337	1.01989e-10	61.9351	cl14880	CBM6-CBM35-CBM36_like superfamily
Monosiga brevicollis	Choanoflagellate	jgiMonbr134072	jgiMonbr134072	superfamily	271763	597	704	6.00194e-10	59.6239	cl14880	CBM6-CBM35-CBM36_like superfamily
Monosiga brevicollis	Choanoflagellate	jgiMonbr134072	jgiMonbr134072	superfamily	277570	1762	1920	6.76242e-09	56.5415	cl22855	TNFRSF superfamily
Monosiga brevicollis	Choanoflagellate	jgiMonbr134072	jgiMonbr134072	superfamily	271763	65	192	9.08938e-06	46.5271	cl14880	CBM6-CBM35-CBM36_like superfamily
Monosiga brevicollis	Choanoflagellate	jgiMonbr134072	jgiMonbr134072	superfamily	271763	1483	1609	1.06409e-05	46.1419	cl14880	CBM6-CBM35-CBM36_like superfamily
Monosiga brevicollis	Choanoflagellate	jgiMonbr134306	jgiMonbr134306	specific	276900	1746	1818	2.0908e-09	57.6043	cd00185	TNFRSF
Monosiga brevicollis	Choanoflagellate	jgiMonbr134306	jgiMonbr134306	superfamily	277570	1746	1818	2.0908e-09	57.6043	cl22855	TNFRSF superfamily
Monosiga brevicollis	Choanoflagellate	jgiMonbr134306	jgiMonbr134306	specific	238058	462	612	2.9968e-06	48.5685	cd00110	LamG
Monosiga brevicollis	Choanoflagellate	jgiMonbr134306	jgiMonbr134306	superfamily	277576	462	612	2.9968e-06	48.5685	cl22861	LamG superfamily
Monosiga brevicollis	Choanoflagellate	jgiMonbr134306	jgiMonbr134306	specific	257711	230	399	2.91096e-13	70.4941	pfam13385	Laminin_G_3
Monosiga brevicollis	Choanoflagellate	jgiMonbr134306	jgiMonbr134306	superfamily	277576	230	399	2.91096e-13	70.4941	cl22861	LamG superfamily
Monosiga brevicollis	Choanoflagellate	jgiMonbr134306	jgiMonbr134306	specific	257711	111	172	2.23577e-07	52.0045	pfam13385	Laminin_G_3
Monosiga brevicollis	Choanoflagellate	jgiMonbr134306	jgiMonbr134306	superfamily	277576	111	172	2.23577e-07	52.0045	cl22861	LamG superfamily
Monosiga brevicollis	Choanoflagellate	jgiMonbr134306	jgiMonbr134306	superfamily	249634	2626	2683	9.95803e-07	49.5551	cl02813	Mito_carr superfamily
Monosiga brevicollis	Choanoflagellate	jgiMonbr134306	jgiMonbr134306	superfamily	277570	1793	1881	0.000951384	40.2703	cl22855	TNFRSF superfamily
Monosiga brevicollis	Choanoflagellate	jgiMonbr134306	jgiMonbr134306	specific	214589	1916	1953	0.00120067	39.4154	smart00261	FU
Monosiga brevicollis	Choanoflagellate	jgiMonbr134306	jgiMonbr134306	superfamily	241585	1916	1953	0.00120067	39.4154	cl00066	FU superfamily
Monosiga brevicollis	Choanoflagellate	jgiMonbr134306	jgiMonbr134306	multi-dom	250112	1767	1924	0.0015348	40.0897	pfam00757	Furin-like
Monosiga brevicollis	Choanoflagellate	jgiMonbr134447	jgiMonbr134447	superfamily	265655	1529	1613	2.0779e-11	62.7909	cl15255	SH2 superfamily
Monosiga brevicollis	Choanoflagellate	jgiMonbr134447	jgiMonbr134447	superfamily	277570	440	511	5.06398e-05	43.83	cl22855	TNFRSF superfamily
Monosiga brevicollis	Choanoflagellate	jgiMonbr134447	jgiMonbr134447	superfamily	277570	249	331	0.000190781	41.8111	cl22855	TNFRSF superfamily
Monosiga brevicollis	Choanoflagellate	jgiMonbr134447	jgiMonbr134447	superfamily	254369	530	569	0.0024417	37.7785	cl06646	GCC2_GCC3 superfamily
Monosiga brevicollis	Choanoflagellate	jgiMonbr137485	jgiMonbr137485	specific	270901	1121	1432	3.27392e-79	262.859	cd13999	STKc_MAP3K-like
Monosiga brevicollis	Choanoflagellate	jgiMonbr137485	jgiMonbr137485	superfamily	276297	1121	1432	3.27392e-79	262.859	cl21453	PKc_like superfamily
Monosiga brevicollis	Choanoflagellate	jgiMonbr137485	jgiMonbr137485	specific	276900	962	1027	2.6699e-05	44.1223	cd00185	TNFRSF
Monosiga brevicollis	Choanoflagellate	jgiMonbr137485	jgiMonbr137485	superfamily	277570	962	1027	2.6699e-05	44.1223	cl22855	TNFRSF superfamily
Monosiga brevicollis	Choanoflagellate	jgiMonbr137485	jgiMonbr137485	specific	238010	1016	1049	0.00390575	37.071	cd00053	EGF
Monosiga brevicollis	Choanoflagellate	jgiMonbr137485	jgiMonbr137485	superfamily	277544	1016	1049	0.00390575	37.071	cl21504	EGF_CA superfamily
Monosiga brevicollis	Choanoflagellate	jgiMonbr137485	jgiMonbr137485	superfamily	276297	1	42	1.36127e-08	56.3931	cl21453	PKc_like superfamily
Monosiga brevicollis	Choanoflagellate	jgiMonbr137485	jgiMonbr137485	specific	257743	664	708	0.00138456	38.3896	pfam13418	Kelch_4
Monosiga brevicollis	Choanoflagellate	jgiMonbr137485	jgiMonbr137485	superfamily	261412	664	708	0.00138456	38.3896	cl02701	Kelch_1 superfamily
Monosiga brevicollis	Choanoflagellate	jgiMonbr137485	jgiMonbr137485	multi-dom	197581	1117	1432	2.35739e-48	175.027	smart00219	TyrKc
Monosiga brevicollis	Choanoflagellate	jgiMonbr138147	jgiMonbr138147	specific	270623	1464	1723	3.7671e-108	346.834	cd00192	PTKc
Monosiga brevicollis	Choanoflagellate	jgiMonbr138147	jgiMonbr138147	superfamily	276297	1464	1723	3.7671e-108	346.834	cl21453	PKc_like superfamily
Monosiga brevicollis	Choanoflagellate	jgiMonbr138147	jgiMonbr138147	specific	276900	437	527	1.55411e-10	60.3007	cd00185	TNFRSF
Monosiga brevicollis	Choanoflagellate	jgiMonbr138147	jgiMonbr138147	superfamily	277570	437	527	1.55411e-10	60.3007	cl22855	TNFRSF superfamily
Monosiga brevicollis	Choanoflagellate	jgiMonbr138147	jgiMonbr138147	superfamily	111397	529	606	2.87509e-06	47.3359	cl03620	HYR superfamily
Monosiga brevicollis	Choanoflagellate	jgiMonbr138147	jgiMonbr138147	multi-dom	254379	1460	1722	1.9114e-108	347.562	pfam07714	Pkinase_Tyr
Monosiga brevicollis	Choanoflagellate	jgiMonbr138456	jgiMonbr138456	specific	270623	1881	2137	6.2927e-96	313.321	cd00192	PTKc
Monosiga brevicollis	Choanoflagellate	jgiMonbr138456	jgiMonbr138456	superfamily	276297	1881	2137	6.2927e-96	313.321	cl21453	PKc_like superfamily
Monosiga brevicollis	Choanoflagellate	jgiMonbr138456	jgiMonbr138456	superfamily	277570	503	626	1.26138e-12	68.1987	cl22855	TNFRSF superfamily
Monosiga brevicollis	Choanoflagellate	jgiMonbr138456	jgiMonbr138456	superfamily	111397	1718	1798	2.31396e-12	65.8254	cl03620	HYR superfamily
Monosiga brevicollis	Choanoflagellate	jgiMonbr138456	jgiMonbr138456	superfamily	111397	1232	1314	6.08544e-11	61.5882	cl03620	HYR superfamily
Monosiga brevicollis	Choanoflagellate	jgiMonbr138456	jgiMonbr138456	superfamily	277570	587	690	7.19328e-09	56.5415	cl22855	TNFRSF superfamily
Monosiga brevicollis	Choanoflagellate	jgiMonbr138456	jgiMonbr138456	specific	250520	2290	2335	1.7826e-08	54.0579	pfam01302	CAP_GLY
Monosiga brevicollis	Choanoflagellate	jgiMonbr138456	jgiMonbr138456	superfamily	263584	2290	2335	1.7826e-08	54.0579	cl08315	CAP_GLY superfamily
Monosiga brevicollis	Choanoflagellate	jgiMonbr138456	jgiMonbr138456	superfamily	111397	1536	1631	1.6059e-07	51.573	cl03620	HYR superfamily
Monosiga brevicollis	Choanoflagellate	jgiMonbr138456	jgiMonbr138456	specific	254369	105	145	2.11477e-07	50.4901	pfam07699	GCC2_GCC3
Monosiga brevicollis	Choanoflagellate	jgiMonbr138456	jgiMonbr138456	superfamily	254369	105	145	2.11477e-07	50.4901	cl06646	GCC2_GCC3 superfamily
Monosiga brevicollis	Choanoflagellate	jgiMonbr138456	jgiMonbr138456	superfamily	277570	292	401	2.11678e-06	48.9419	cl22855	TNFRSF superfamily
Monosiga brevicollis	Choanoflagellate	jgiMonbr138456	jgiMonbr138456	superfamily	277570	436	547	4.38056e-06	47.7863	cl22855	TNFRSF superfamily
Monosiga brevicollis	Choanoflagellate	jgiMonbr138456	jgiMonbr138456	specific	254369	140	181	8.22107e-05	42.7861	pfam07699	GCC2_GCC3
Monosiga brevicollis	Choanoflagellate	jgiMonbr138456	jgiMonbr138456	superfamily	254369	140	181	8.22107e-05	42.7861	cl06646	GCC2_GCC3 superfamily
Monosiga brevicollis	Choanoflagellate	jgiMonbr138456	jgiMonbr138456	superfamily	111397	1633	1716	0.000396376	41.1727	cl03620	HYR superfamily
Monosiga brevicollis	Choanoflagellate	jgiMonbr138456	jgiMonbr138456	superfamily	111397	954	1024	0.00901718	36.9355	cl03620	HYR superfamily
Monosiga brevicollis	Choanoflagellate	jgiMonbr138456	jgiMonbr138456	multi-dom	197581	1877	2137	1.77377e-97	317.55	smart00219	TyrKc
Monosiga brevicollis	Choanoflagellate	jgiMonbr139041	jgiMonbr139041	specific	238125	32	156	3.80321e-17	80.8906	cd00204	ANK
Monosiga brevicollis	Choanoflagellate	jgiMonbr139041	jgiMonbr139041	superfamily	275769	32	156	3.80321e-17	80.8906	cl02529	ANK superfamily
Monosiga brevicollis	Choanoflagellate	jgiMonbr139041	jgiMonbr139041	superfamily	276297	1820	2101	5.09982e-67	230.118	cl21453	PKc_like superfamily
Monosiga brevicollis	Choanoflagellate	jgiMonbr139041	jgiMonbr139041	superfamily	276297	1476	1564	3.49512e-10	61.7859	cl21453	PKc_like superfamily
Monosiga brevicollis	Choanoflagellate	jgiMonbr139041	jgiMonbr139041	superfamily	277570	935	1023	2.24573e-09	58.0823	cl22855	TNFRSF superfamily
Monosiga brevicollis	Choanoflagellate	jgiMonbr139041	jgiMonbr139041	superfamily	276297	1430	1516	4.60656e-09	58.5085	cl21453	PKc_like superfamily
Monosiga brevicollis	Choanoflagellate	jgiMonbr139041	jgiMonbr139041	superfamily	277570	760	864	0.000162207	43.0596	cl22855	TNFRSF superfamily
Monosiga brevicollis	Choanoflagellate	jgiMonbr139041	jgiMonbr139041	specific	249585	446	468	0.000196859	41.541	pfam00096	zf-C2H2
Monosiga brevicollis	Choanoflagellate	jgiMonbr139041	jgiMonbr139041	superfamily	249585	446	468	0.000196859	41.541	cl23491	zf-C2H2 superfamily
Monosiga brevicollis	Choanoflagellate	jgiMonbr139041	jgiMonbr139041	multi-dom	254379	1816	2101	4.55489e-70	238.935	pfam07714	Pkinase_Tyr
Monosiga brevicollis	Choanoflagellate	jgiMonbr139041	jgiMonbr139041	multi-dom	257303	42	134	1.3807e-10	60.7327	pfam12796	Ank_2
Mnemiopsis leidyi	Ctenophora	ML00498a	ML00498a	specific	276900	221	304	6.40577e-08	51.8263	cd00185	TNFRSF
Mnemiopsis leidyi	Ctenophora	ML00498a	ML00498a	superfamily	277570	221	304	6.40577e-08	51.8263	cl22855	TNFRSF superfamily
Mnemiopsis leidyi	Ctenophora	ML00498a	ML00498a	superfamily	277570	405	561	7.92484e-08	52.4456	cl22855	TNFRSF superfamily
Mnemiopsis leidyi	Ctenophora	ML00498a	ML00498a	superfamily	277570	347	430	5.29498e-05	43.1558	cl22855	TNFRSF superfamily
Mnemiopsis leidyi	Ctenophora	ML00498a	ML00498a	superfamily	254369	320	355	0.00301613	37.3933	cl06646	GCC2_GCC3 superfamily
Mnemiopsis leidyi	Ctenophora	ML011718a	ML011718a	specific	238056	738	823	8.13202e-20	85.5075	cd00108	KR
Mnemiopsis leidyi	Ctenophora	ML011718a	ML011718a	superfamily	260190	738	823	8.13202e-20	85.5075	cl00100	KR superfamily
Mnemiopsis leidyi	Ctenophora	ML011718a	ML011718a	superfamily	260190	664	733	5.16441e-07	48.5406	cl00100	KR superfamily
Mnemiopsis leidyi	Ctenophora	ML011718a	ML011718a	superfamily	254290	512	550	2.70007e-05	42.7111	cl08456	NCD3G superfamily
Mnemiopsis leidyi	Ctenophora	ML011718a	ML011718a	superfamily	277570	66	212	3.14941e-05	43.586	cl22855	TNFRSF superfamily
Mnemiopsis leidyi	Ctenophora	ML011718a	ML011718a	specific	254369	253	301	0.000235233	40.0897	pfam07699	GCC2_GCC3
Mnemiopsis leidyi	Ctenophora	ML011718a	ML011718a	superfamily	254369	253	301	0.000235233	40.0897	cl06646	GCC2_GCC3 superfamily
Mnemiopsis leidyi	Ctenophora	ML011718a	ML011718a	superfamily	254369	319	361	0.000691494	38.5489	cl06646	GCC2_GCC3 superfamily
Mnemiopsis leidyi	Ctenophora	ML011718a	ML011718a	superfamily	254369	530	578	0.00070444	38.5489	cl06646	GCC2_GCC3 superfamily
Mnemiopsis leidyi	Ctenophora	ML011718a	ML011718a	superfamily	254369	457	507	0.00309027	36.6229	cl06646	GCC2_GCC3 superfamily
Mnemiopsis leidyi	Ctenophora	ML03248a	ML03248a	specific	239068	195	418	4.00118e-56	193.609	cd02248	Peptidase_C1A
Mnemiopsis leidyi	Ctenophora	ML03248a	ML03248a	superfamily	277397	195	418	4.00118e-56	193.609	cl00296	Peptidase_C39_like superfamily
Mnemiopsis leidyi	Ctenophora	ML03248a	ML03248a	specific	254690	61	130	1.95863e-05	43.3867	pfam08246	Inhibitor_I29
Mnemiopsis leidyi	Ctenophora	ML03248a	ML03248a	superfamily	276402	61	130	1.95863e-05	43.3867	cl22448	Inhibitor_I29 superfamily
Mnemiopsis leidyi	Ctenophora	ML03248a	ML03248a	superfamily	277570	501	640	0.00023352	41.2748	cl22855	TNFRSF superfamily
Mnemiopsis leidyi	Ctenophora	ML03248a	ML03248a	specific	250700	872	909	0.000451914	39.3573	pfam01549	ShK
Mnemiopsis leidyi	Ctenophora	ML03248a	ML03248a	superfamily	265801	872	909	0.000451914	39.3573	cl15839	ShK superfamily
Mnemiopsis leidyi	Ctenophora	ML046341a	ML046341a	superfamily	277570	135	209	0.00201683	38.052	cl22855	TNFRSF superfamily
Mnemiopsis leidyi	Ctenophora	ML046342a	ML046342a	superfamily	277570	104	198	0.00195878	36.6074	cl22855	TNFRSF superfamily
Mnemiopsis leidyi	Ctenophora	ML07915a	ML07915a	superfamily	260190	653	716	1.57157e-06	46.6023	cl00100	KR superfamily
Mnemiopsis leidyi	Ctenophora	ML07915a	ML07915a	specific	254369	58	105	6.90319e-06	44.3269	pfam07699	GCC2_GCC3
Mnemiopsis leidyi	Ctenophora	ML07915a	ML07915a	superfamily	254369	58	105	6.90319e-06	44.3269	cl06646	GCC2_GCC3 superfamily
Mnemiopsis leidyi	Ctenophora	ML07915a	ML07915a	specific	254369	224	272	3.86532e-05	42.0157	pfam07699	GCC2_GCC3
Mnemiopsis leidyi	Ctenophora	ML07915a	ML07915a	superfamily	254369	224	272	3.86532e-05	42.0157	cl06646	GCC2_GCC3 superfamily
Mnemiopsis leidyi	Ctenophora	ML07915a	ML07915a	superfamily	254369	275	311	0.00867991	35.0821	cl06646	GCC2_GCC3 superfamily
Mnemiopsis leidyi	Ctenophora	ML07915a	ML07915a	multi-dom	146106	256	594	8.31094e-05	44.1902	pfam03302	VSP
Mnemiopsis leidyi	Ctenophora	ML08941a	ML08941a	superfamily	272007	1313	1554	3.14929e-15	76.4943	cl21587	7tm_2 superfamily
Mnemiopsis leidyi	Ctenophora	ML08941a	ML08941a	superfamily	277570	694	807	2.04509e-06	48.255	cl22855	TNFRSF superfamily
Mnemiopsis leidyi	Ctenophora	ML08941a	ML08941a	superfamily	277570	643	729	4.41953e-06	46.6387	cl22855	TNFRSF superfamily
Mnemiopsis leidyi	Ctenophora	ML08941a	ML08941a	superfamily	261342	1252	1303	4.57776e-06	46.2266	cl02559	GPS superfamily
Mnemiopsis leidyi	Ctenophora	ML08941a	ML08941a	superfamily	277570	255	416	1.15416e-05	46.1412	cl22855	TNFRSF superfamily
Mnemiopsis leidyi	Ctenophora	ML08941a	ML08941a	superfamily	277570	396	509	1.74951e-05	45.1104	cl22855	TNFRSF superfamily
Mnemiopsis leidyi	Ctenophora	ML08941a	ML08941a	superfamily	276006	12	88	0.00312584	37.8847	cl11960	Ig superfamily
Mnemiopsis leidyi	Ctenophora	ML14971a	ML14971a	superfamily	271586	92	178	5.44274e-15	72.9818	cl02518	BTB superfamily
Mnemiopsis leidyi	Ctenophora	ML14971a	ML14971a	superfamily	260190	1263	1334	1.04947e-14	71.6526	cl00100	KR superfamily
Mnemiopsis leidyi	Ctenophora	ML14971a	ML14971a	specific	254488	369	440	2.41659e-13	67.6653	pfam07885	Ion_trans_2
Mnemiopsis leidyi	Ctenophora	ML14971a	ML14971a	superfamily	271980	369	440	2.41659e-13	67.6653	cl21560	Ion_trans_2 superfamily
Mnemiopsis leidyi	Ctenophora	ML14971a	ML14971a	specific	254369	494	534	4.35602e-07	48.5641	pfam07699	GCC2_GCC3
Mnemiopsis leidyi	Ctenophora	ML14971a	ML14971a	superfamily	254369	494	534	4.35602e-07	48.5641	cl06646	GCC2_GCC3 superfamily
Mnemiopsis leidyi	Ctenophora	ML14971a	ML14971a	specific	254369	677	724	2.68994e-06	46.2529	pfam07699	GCC2_GCC3
Mnemiopsis leidyi	Ctenophora	ML14971a	ML14971a	superfamily	254369	677	724	2.68994e-06	46.2529	cl06646	GCC2_GCC3 superfamily
Mnemiopsis leidyi	Ctenophora	ML14971a	ML14971a	specific	254369	576	616	0.000171982	41.2453	pfam07699	GCC2_GCC3
Mnemiopsis leidyi	Ctenophora	ML14971a	ML14971a	superfamily	254369	576	616	0.000171982	41.2453	cl06646	GCC2_GCC3 superfamily
Mnemiopsis leidyi	Ctenophora	ML14971a	ML14971a	superfamily	277570	873	981	0.000373189	41.3063	cl22855	TNFRSF superfamily
Mnemiopsis leidyi	Ctenophora	ML14971a	ML14971a	superfamily	277570	651	771	0.000386273	41.2748	cl22855	TNFRSF superfamily
Mnemiopsis leidyi	Ctenophora	ML14971a	ML14971a	specific	254369	965	1013	0.000559264	39.7045	pfam07699	GCC2_GCC3
Mnemiopsis leidyi	Ctenophora	ML14971a	ML14971a	superfamily	254369	965	1013	0.000559264	39.7045	cl06646	GCC2_GCC3 superfamily
Mnemiopsis leidyi	Ctenophora	ML14971a	ML14971a	superfamily	277570	488	573	0.00255578	37.9591	cl22855	TNFRSF superfamily
Mnemiopsis leidyi	Ctenophora	ML14971a	ML14971a	superfamily	277570	967	1112	0.00415522	38.2247	cl22855	TNFRSF superfamily
Mnemiopsis leidyi	Ctenophora	ML14971a	ML14971a	multi-dom	249927	263	439	1.84151e-27	111.996	pfam00520	Ion_trans
Mnemiopsis leidyi	Ctenophora	ML15659a	ML15659a	specific	238056	622	713	2.2843e-20	87.0483	cd00108	KR
Mnemiopsis leidyi	Ctenophora	ML15659a	ML15659a	superfamily	260190	622	713	2.2843e-20	87.0483	cl00100	KR superfamily
Mnemiopsis leidyi	Ctenophora	ML15659a	ML15659a	specific	254369	127	175	1.22701e-05	43.5565	pfam07699	GCC2_GCC3
Mnemiopsis leidyi	Ctenophora	ML15659a	ML15659a	superfamily	254369	127	175	1.22701e-05	43.5565	cl06646	GCC2_GCC3 superfamily
Mnemiopsis leidyi	Ctenophora	ML15659a	ML15659a	specific	254369	282	328	6.17875e-05	41.6305	pfam07699	GCC2_GCC3
Mnemiopsis leidyi	Ctenophora	ML15659a	ML15659a	superfamily	254369	282	328	6.17875e-05	41.6305	cl06646	GCC2_GCC3 superfamily
Mnemiopsis leidyi	Ctenophora	ML15659a	ML15659a	superfamily	260190	587	619	0.000118091	40.8366	cl00100	KR superfamily
Mnemiopsis leidyi	Ctenophora	ML15659a	ML15659a	specific	254369	180	226	0.000186355	40.0897	pfam07699	GCC2_GCC3
Mnemiopsis leidyi	Ctenophora	ML15659a	ML15659a	superfamily	254369	180	226	0.000186355	40.0897	cl06646	GCC2_GCC3 superfamily
Mnemiopsis leidyi	Ctenophora	ML15659a	ML15659a	superfamily	254369	212	260	0.000692675	38.1637	cl06646	GCC2_GCC3 superfamily
Mnemiopsis leidyi	Ctenophora	ML15659a	ML15659a	superfamily	277570	291	423	0.00133894	38.5784	cl22855	TNFRSF superfamily
Mnemiopsis leidyi	Ctenophora	ML15659a	ML15659a	superfamily	254369	414	462	0.00204708	37.0081	cl06646	GCC2_GCC3 superfamily
Mnemiopsis leidyi	Ctenophora	ML156510a	ML156510a	specific	238056	812	901	1.26104e-18	82.4259	cd00108	KR
Mnemiopsis leidyi	Ctenophora	ML156510a	ML156510a	superfamily	260190	812	901	1.26104e-18	82.4259	cl00100	KR superfamily
Mnemiopsis leidyi	Ctenophora	ML156510a	ML156510a	superfamily	277570	38	145	7.97867e-06	45.4956	cl22855	TNFRSF superfamily
Mnemiopsis leidyi	Ctenophora	ML156510a	ML156510a	superfamily	277570	527	627	3.61511e-05	43.586	cl22855	TNFRSF superfamily
Mnemiopsis leidyi	Ctenophora	ML156510a	ML156510a	superfamily	277570	157	273	0.000133779	42.0452	cl22855	TNFRSF superfamily
Mnemiopsis leidyi	Ctenophora	ML156510a	ML156510a	superfamily	277570	360	461	0.000638435	40.1507	cl22855	TNFRSF superfamily
Mnemiopsis leidyi	Ctenophora	ML156510a	ML156510a	superfamily	277570	273	375	0.0013919	38.9636	cl22855	TNFRSF superfamily
Mnemiopsis leidyi	Ctenophora	ML156510a	ML156510a	superfamily	254369	626	669	0.00201227	37.3933	cl06646	GCC2_GCC3 superfamily
Mnemiopsis leidyi	Ctenophora	ML170111a	ML170111a	specific	238056	590	658	3.35796e-19	83.1963	cd00108	KR
Mnemiopsis leidyi	Ctenophora	ML170111a	ML170111a	superfamily	260190	590	658	3.35796e-19	83.1963	cl00100	KR superfamily
Mnemiopsis leidyi	Ctenophora	ML170111a	ML170111a	specific	254369	373	421	9.06373e-09	52.4161	pfam07699	GCC2_GCC3
Mnemiopsis leidyi	Ctenophora	ML170111a	ML170111a	superfamily	254369	373	421	9.06373e-09	52.4161	cl06646	GCC2_GCC3 superfamily
Mnemiopsis leidyi	Ctenophora	ML170111a	ML170111a	specific	254369	447	495	1.73014e-06	45.8677	pfam07699	GCC2_GCC3
Mnemiopsis leidyi	Ctenophora	ML170111a	ML170111a	superfamily	254369	447	495	1.73014e-06	45.8677	cl06646	GCC2_GCC3 superfamily
Mnemiopsis leidyi	Ctenophora	ML170111a	ML170111a	specific	254369	193	234	1.67267e-05	42.7861	pfam07699	GCC2_GCC3
Mnemiopsis leidyi	Ctenophora	ML170111a	ML170111a	superfamily	254369	193	234	1.67267e-05	42.7861	cl06646	GCC2_GCC3 superfamily
Mnemiopsis leidyi	Ctenophora	ML170111a	ML170111a	specific	254369	288	330	4.16706e-05	41.6305	pfam07699	GCC2_GCC3
Mnemiopsis leidyi	Ctenophora	ML170111a	ML170111a	superfamily	254369	288	330	4.16706e-05	41.6305	cl06646	GCC2_GCC3 superfamily
Mnemiopsis leidyi	Ctenophora	ML170111a	ML170111a	superfamily	277570	180	294	5.99726e-05	42.4142	cl22855	TNFRSF superfamily
Mnemiopsis leidyi	Ctenophora	ML170111a	ML170111a	superfamily	254290	425	466	0.00793525	35.0071	cl08456	NCD3G superfamily
Mnemiopsis leidyi	Ctenophora	ML271528a	ML271528a	superfamily	277570	202	312	0.00473688	36.9976	cl22855	TNFRSF superfamily
Mnemiopsis leidyi	Ctenophora	ML27681a	ML27681a	specific	214555	731	810	5.63309e-08	51.959	smart00202	SR
Mnemiopsis leidyi	Ctenophora	ML27681a	ML27681a	superfamily	271585	731	810	5.63309e-08	51.959	cl02509	SRCR superfamily
Mnemiopsis leidyi	Ctenophora	ML27681a	ML27681a	superfamily	259180	30	134	1.03614e-07	51.9745	cl20916	CNRIP1 superfamily
Mnemiopsis leidyi	Ctenophora	ML27681a	ML27681a	superfamily	277570	946	1039	0.00299716	37.7916	cl22855	TNFRSF superfamily
Mnemiopsis leidyi	Ctenophora	ML27681a	ML27681a	specific	249934	625	698	0.0081879	36.2982	pfam00530	SRCR
Mnemiopsis leidyi	Ctenophora	ML27681a	ML27681a	superfamily	271585	625	698	0.0081879	36.2982	cl02509	SRCR superfamily
Mnemiopsis leidyi	Ctenophora	ML27681a	ML27681a	multi-dom	253955	827	1134	1.10408e-05	47.9894	pfam06873	SerH
Pleurobrachia bachei	Ctenophora	sb3460447	sb3460447	specific	239068	498	704	8.44254e-62	213.254	cd02248	Peptidase_C1A
Pleurobrachia bachei	Ctenophora	sb3460447	sb3460447	superfamily	277397	498	704	8.44254e-62	213.254	cl00296	Peptidase_C39_like superfamily
Pleurobrachia bachei	Ctenophora	sb3460447	sb3460447	specific	238056	2293	2365	3.36257e-28	111.701	cd00108	KR
Pleurobrachia bachei	Ctenophora	sb3460447	sb3460447	superfamily	260190	2293	2365	3.36257e-28	111.701	cl00100	KR superfamily
Pleurobrachia bachei	Ctenophora	sb3460447	sb3460447	specific	238056	2368	2447	3.28213e-22	94.3671	cd00108	KR
Pleurobrachia bachei	Ctenophora	sb3460447	sb3460447	superfamily	260190	2368	2447	3.28213e-22	94.3671	cl00100	KR superfamily
Pleurobrachia bachei	Ctenophora	sb3460447	sb3460447	specific	153056	1362	1414	0.000770471	40.1388	cd00033	CCP
Pleurobrachia bachei	Ctenophora	sb3460447	sb3460447	superfamily	260152	1362	1414	0.000770471	40.1388	cl00043	CCP superfamily
Pleurobrachia bachei	Ctenophora	sb3460447	sb3460447	superfamily	277397	3	155	8.25503e-32	126.585	cl00296	Peptidase_C39_like superfamily
Pleurobrachia bachei	Ctenophora	sb3460447	sb3460447	superfamily	260171	746	855	1.02204e-07	52.5932	cl00071	GLECT superfamily
Pleurobrachia bachei	Ctenophora	sb3460447	sb3460447	superfamily	277570	2012	2111	3.19895e-06	48.2084	cl22855	TNFRSF superfamily
Pleurobrachia bachei	Ctenophora	sb3460447	sb3460447	superfamily	277570	1686	1785	3.19895e-06	48.2084	cl22855	TNFRSF superfamily
Pleurobrachia bachei	Ctenophora	sb3460447	sb3460447	specific	254369	1968	2009	7.87168e-06	45.8677	pfam07699	GCC2_GCC3
Pleurobrachia bachei	Ctenophora	sb3460447	sb3460447	superfamily	254369	1968	2009	7.87168e-06	45.8677	cl06646	GCC2_GCC3 superfamily
Pleurobrachia bachei	Ctenophora	sb3460447	sb3460447	specific	254369	1642	1683	7.87168e-06	45.8677	pfam07699	GCC2_GCC3
Pleurobrachia bachei	Ctenophora	sb3460447	sb3460447	superfamily	254369	1642	1683	7.87168e-06	45.8677	cl06646	GCC2_GCC3 superfamily
Pleurobrachia bachei	Ctenophora	sb3460447	sb3460447	superfamily	271588	2215	2274	2.50163e-05	44.7654	cl02528	Crystall superfamily
Pleurobrachia bachei	Ctenophora	sb3460447	sb3460447	specific	254369	1558	1603	2.97585e-05	44.3269	pfam07699	GCC2_GCC3
Pleurobrachia bachei	Ctenophora	sb3460447	sb3460447	superfamily	254369	1558	1603	2.97585e-05	44.3269	cl06646	GCC2_GCC3 superfamily
Pleurobrachia bachei	Ctenophora	sb3460447	sb3460447	specific	254369	1884	1929	2.97585e-05	44.3269	pfam07699	GCC2_GCC3
Pleurobrachia bachei	Ctenophora	sb3460447	sb3460447	superfamily	254369	1884	1929	2.97585e-05	44.3269	cl06646	GCC2_GCC3 superfamily
Pleurobrachia bachei	Ctenophora	sb3460447	sb3460447	superfamily	277570	1483	1605	5.07684e-05	44.7416	cl22855	TNFRSF superfamily
Pleurobrachia bachei	Ctenophora	sb3460447	sb3460447	specific	254369	2159	2207	5.36051e-05	43.5565	pfam07699	GCC2_GCC3
Pleurobrachia bachei	Ctenophora	sb3460447	sb3460447	superfamily	254369	2159	2207	5.36051e-05	43.5565	cl06646	GCC2_GCC3 superfamily
Pleurobrachia bachei	Ctenophora	sb3460447	sb3460447	specific	254369	1850	1892	0.000118405	42.4009	pfam07699	GCC2_GCC3
Pleurobrachia bachei	Ctenophora	sb3460447	sb3460447	superfamily	254369	1850	1892	0.000118405	42.4009	cl06646	GCC2_GCC3 superfamily
Pleurobrachia bachei	Ctenophora	sb3460447	sb3460447	superfamily	254290	2133	2178	0.00474728	37.7035	cl08456	NCD3G superfamily
Pleurobrachia bachei	Ctenophora	sb3460666	sb3460666	specific	254369	1284	1332	1.47186e-05	44.7121	pfam07699	GCC2_GCC3
Pleurobrachia bachei	Ctenophora	sb3460666	sb3460666	superfamily	254369	1284	1332	1.47186e-05	44.7121	cl06646	GCC2_GCC3 superfamily
Pleurobrachia bachei	Ctenophora	sb3460666	sb3460666	superfamily	277570	1502	1555	6.03045e-05	43.4967	cl22855	TNFRSF superfamily
Pleurobrachia bachei	Ctenophora	sb3460666	sb3460666	specific	254369	69	111	7.07967e-05	42.7861	pfam07699	GCC2_GCC3
Pleurobrachia bachei	Ctenophora	sb3460666	sb3460666	superfamily	254369	69	111	7.07967e-05	42.7861	cl06646	GCC2_GCC3 superfamily
Pleurobrachia bachei	Ctenophora	sb3460666	sb3460666	superfamily	277570	1363	1476	0.000148284	42.8156	cl22855	TNFRSF superfamily
Pleurobrachia bachei	Ctenophora	sb3460666	sb3460666	specific	254369	1052	1095	0.000241935	40.8601	pfam07699	GCC2_GCC3
Pleurobrachia bachei	Ctenophora	sb3460666	sb3460666	superfamily	254369	1052	1095	0.000241935	40.8601	cl06646	GCC2_GCC3 superfamily
Pleurobrachia bachei	Ctenophora	sb3460666	sb3460666	specific	254369	1337	1383	0.000285957	40.8601	pfam07699	GCC2_GCC3
Pleurobrachia bachei	Ctenophora	sb3460666	sb3460666	superfamily	254369	1337	1383	0.000285957	40.8601	cl06646	GCC2_GCC3 superfamily
Pleurobrachia bachei	Ctenophora	sb3460666	sb3460666	superfamily	277570	1635	1708	0.000393132	40.6555	cl22855	TNFRSF superfamily
Pleurobrachia bachei	Ctenophora	sb3460666	sb3460666	superfamily	277570	1532	1650	0.00186995	39.6971	cl22855	TNFRSF superfamily
Pleurobrachia bachei	Ctenophora	sb3460666	sb3460666	superfamily	254369	1136	1179	0.00192229	38.1637	cl06646	GCC2_GCC3 superfamily
Pleurobrachia bachei	Ctenophora	sb3460666	sb3460666	superfamily	277570	1008	1113	0.00272719	38.9636	cl22855	TNFRSF superfamily
Pleurobrachia bachei	Ctenophora	sb3460782	sb3460782	specific	276900	518	596	1.01338e-05	45.6631	cd00185	TNFRSF
Pleurobrachia bachei	Ctenophora	sb3460782	sb3460782	superfamily	277570	518	596	1.01338e-05	45.6631	cl22855	TNFRSF superfamily
Pleurobrachia bachei	Ctenophora	sb3460782	sb3460782	superfamily	260190	1504	1563	3.808e-07	49.6839	cl00100	KR superfamily
Pleurobrachia bachei	Ctenophora	sb3460782	sb3460782	superfamily	260190	843	902	3.808e-07	49.6839	cl00100	KR superfamily
Pleurobrachia bachei	Ctenophora	sb3460782	sb3460782	specific	254369	623	679	0.000383937	40.4749	pfam07699	GCC2_GCC3
Pleurobrachia bachei	Ctenophora	sb3460782	sb3460782	superfamily	254369	623	679	0.000383937	40.4749	cl06646	GCC2_GCC3 superfamily
Pleurobrachia bachei	Ctenophora	sb3460782	sb3460782	specific	254369	1284	1340	0.000383937	40.4749	pfam07699	GCC2_GCC3
Pleurobrachia bachei	Ctenophora	sb3460782	sb3460782	superfamily	254369	1284	1340	0.000383937	40.4749	cl06646	GCC2_GCC3 superfamily
Pleurobrachia bachei	Ctenophora	sb3460782	sb3460782	superfamily	254369	1222	1265	0.00848455	36.2377	cl06646	GCC2_GCC3 superfamily
Pleurobrachia bachei	Ctenophora	sb3462385	sb3462385	specific	254369	378	419	5.62925e-07	47.4085	pfam07699	GCC2_GCC3
Pleurobrachia bachei	Ctenophora	sb3462385	sb3462385	superfamily	254369	378	419	5.62925e-07	47.4085	cl06646	GCC2_GCC3 superfamily
Pleurobrachia bachei	Ctenophora	sb3462385	sb3462385	specific	254369	429	469	1.0361e-05	43.9417	pfam07699	GCC2_GCC3
Pleurobrachia bachei	Ctenophora	sb3462385	sb3462385	superfamily	254369	429	469	1.0361e-05	43.9417	cl06646	GCC2_GCC3 superfamily
Pleurobrachia bachei	Ctenophora	sb3462385	sb3462385	superfamily	277570	316	447	3.98719e-05	43.2008	cl22855	TNFRSF superfamily
Pleurobrachia bachei	Ctenophora	sb3462385	sb3462385	specific	254369	533	574	4.0509e-05	42.0157	pfam07699	GCC2_GCC3
Pleurobrachia bachei	Ctenophora	sb3462385	sb3462385	superfamily	254369	533	574	4.0509e-05	42.0157	cl06646	GCC2_GCC3 superfamily
Pleurobrachia bachei	Ctenophora	sb3462385	sb3462385	specific	254369	277	321	0.000260549	39.7045	pfam07699	GCC2_GCC3
Pleurobrachia bachei	Ctenophora	sb3462385	sb3462385	superfamily	254369	277	321	0.000260549	39.7045	cl06646	GCC2_GCC3 superfamily
Pleurobrachia bachei	Ctenophora	sb3467263	sb3467263	specific	254369	168	215	4.38217e-05	40.0897	pfam07699	GCC2_GCC3
Pleurobrachia bachei	Ctenophora	sb3467263	sb3467263	superfamily	254369	168	215	4.38217e-05	40.0897	cl06646	GCC2_GCC3 superfamily
Pleurobrachia bachei	Ctenophora	sb3467263	sb3467263	superfamily	277570	145	262	0.00270701	36.6839	cl22855	TNFRSF superfamily
Salpingoeca rosetta	Choanoflagellate	PTSG_00548T0PT	PTSG_00548T0PT	superfamily	254369	242	278	0.00206044	35.8525	cl06646	GCC2_GCC3 superfamily
Salpingoeca rosetta	Choanoflagellate	PTSG_00548T0PT	PTSG_00548T0PT	superfamily	277570	280	309	0.00476766	36.2303	cl22855	TNFRSF superfamily
Salpingoeca rosetta	Choanoflagellate	PTSG_00638T0PT	PTSG_00638T0PT	specific	238011	422	458	2.51194e-11	63.0394	cd00054	EGF_CA
Salpingoeca rosetta	Choanoflagellate	PTSG_00638T0PT	PTSG_00638T0PT	superfamily	277544	422	458	2.51194e-11	63.0394	cl21504	EGF_CA superfamily
Salpingoeca rosetta	Choanoflagellate	PTSG_00638T0PT	PTSG_00638T0PT	specific	260084	3532	3613	1.39172e-09	60.1112	cd08547	Type_II_cohesin
Salpingoeca rosetta	Choanoflagellate	PTSG_00638T0PT	PTSG_00638T0PT	superfamily	265432	3532	3613	1.39172e-09	60.1112	cl14606	Reeler_cohesin_like superfamily
Salpingoeca rosetta	Choanoflagellate	PTSG_00638T0PT	PTSG_00638T0PT	specific	260084	5138	5268	2.63605e-09	59.3408	cd08547	Type_II_cohesin
Salpingoeca rosetta	Choanoflagellate	PTSG_00638T0PT	PTSG_00638T0PT	superfamily	265432	5138	5268	2.63605e-09	59.3408	cl14606	Reeler_cohesin_like superfamily
Salpingoeca rosetta	Choanoflagellate	PTSG_00638T0PT	PTSG_00638T0PT	specific	238011	266	301	2.99757e-09	57.2614	cd00054	EGF_CA
Salpingoeca rosetta	Choanoflagellate	PTSG_00638T0PT	PTSG_00638T0PT	superfamily	277544	266	301	2.99757e-09	57.2614	cl21504	EGF_CA superfamily
Salpingoeca rosetta	Choanoflagellate	PTSG_00638T0PT	PTSG_00638T0PT	specific	260084	1884	1987	3.0162e-09	58.9556	cd08547	Type_II_cohesin
Salpingoeca rosetta	Choanoflagellate	PTSG_00638T0PT	PTSG_00638T0PT	superfamily	265432	1884	1987	3.0162e-09	58.9556	cl14606	Reeler_cohesin_like superfamily
Salpingoeca rosetta	Choanoflagellate	PTSG_00638T0PT	PTSG_00638T0PT	specific	238011	739	775	5.56162e-09	56.1058	cd00054	EGF_CA
Salpingoeca rosetta	Choanoflagellate	PTSG_00638T0PT	PTSG_00638T0PT	superfamily	277544	739	775	5.56162e-09	56.1058	cl21504	EGF_CA superfamily
Salpingoeca rosetta	Choanoflagellate	PTSG_00638T0PT	PTSG_00638T0PT	specific	238011	580	614	7.79348e-08	53.0242	cd00054	EGF_CA
Salpingoeca rosetta	Choanoflagellate	PTSG_00638T0PT	PTSG_00638T0PT	superfamily	277544	580	614	7.79348e-08	53.0242	cl21504	EGF_CA superfamily
Salpingoeca rosetta	Choanoflagellate	PTSG_00638T0PT	PTSG_00638T0PT	specific	271215	3709	3771	5.60903e-05	44.8397	cd14256	Dockerin_I
Salpingoeca rosetta	Choanoflagellate	PTSG_00638T0PT	PTSG_00638T0PT	superfamily	277547	3709	3771	5.60903e-05	44.8397	cl21530	Dockerin_like superfamily
Salpingoeca rosetta	Choanoflagellate	PTSG_00638T0PT	PTSG_00638T0PT	specific	250310	90	119	4.7818e-08	53.5869	pfam01033	Somatomedin_B
Salpingoeca rosetta	Choanoflagellate	PTSG_00638T0PT	PTSG_00638T0PT	superfamily	261314	90	119	4.7818e-08	53.5869	cl02508	Somatomedin_B superfamily
Salpingoeca rosetta	Choanoflagellate	PTSG_00638T0PT	PTSG_00638T0PT	superfamily	277570	2377	2428	8.05542e-05	45.0089	cl22855	TNFRSF superfamily
Salpingoeca rosetta	Choanoflagellate	PTSG_00638T0PT	PTSG_00638T0PT	superfamily	277547	5344	5405	0.00297941	39.8321	cl21530	Dockerin_like superfamily
Salpingoeca rosetta	Choanoflagellate	PTSG_01615T0PT	PTSG_01615T0PT	specific	258842	44	195	3.11227e-40	147.806	pfam14704	DERM
Salpingoeca rosetta	Choanoflagellate	PTSG_01615T0PT	PTSG_01615T0PT	superfamily	258842	44	195	3.11227e-40	147.806	cl20641	DERM superfamily
Salpingoeca rosetta	Choanoflagellate	PTSG_01615T0PT	PTSG_01615T0PT	superfamily	277570	313	481	1.65943e-11	63.9647	cl22855	TNFRSF superfamily
Salpingoeca rosetta	Choanoflagellate	PTSG_01615T0PT	PTSG_01615T0PT	superfamily	277570	424	541	1.56339e-08	54.7199	cl22855	TNFRSF superfamily
Salpingoeca rosetta	Choanoflagellate	PTSG_01615T0PT	PTSG_01615T0PT	superfamily	277570	558	726	6.1712e-07	49.7492	cl22855	TNFRSF superfamily
Salpingoeca rosetta	Choanoflagellate	PTSG_01615T0PT	PTSG_01615T0PT	superfamily	277570	725	775	1.74047e-05	44.9856	cl22855	TNFRSF superfamily
Salpingoeca rosetta	Choanoflagellate	PTSG_01807T0PT	PTSG_01807T0PT	specific	206637	2425	2512	3.49523e-17	80.4353	cd11304	Cadherin_repeat
Salpingoeca rosetta	Choanoflagellate	PTSG_01807T0PT	PTSG_01807T0PT	superfamily	271780	2425	2512	3.49523e-17	80.4353	cl15786	CA_like superfamily
Salpingoeca rosetta	Choanoflagellate	PTSG_01807T0PT	PTSG_01807T0PT	specific	206637	2032	2122	9.21785e-17	79.2797	cd11304	Cadherin_repeat
Salpingoeca rosetta	Choanoflagellate	PTSG_01807T0PT	PTSG_01807T0PT	superfamily	271780	2032	2122	9.21785e-17	79.2797	cl15786	CA_like superfamily
Salpingoeca rosetta	Choanoflagellate	PTSG_01807T0PT	PTSG_01807T0PT	specific	206637	2132	2222	1.78661e-13	69.6497	cd11304	Cadherin_repeat
Salpingoeca rosetta	Choanoflagellate	PTSG_01807T0PT	PTSG_01807T0PT	superfamily	271780	2132	2222	1.78661e-13	69.6497	cl15786	CA_like superfamily
Salpingoeca rosetta	Choanoflagellate	PTSG_01807T0PT	PTSG_01807T0PT	specific	143165	1772	1833	8.27152e-08	52.4915	cd00096	Ig
Salpingoeca rosetta	Choanoflagellate	PTSG_01807T0PT	PTSG_01807T0PT	superfamily	276006	1772	1833	8.27152e-08	52.4915	cl11960	Ig superfamily
Salpingoeca rosetta	Choanoflagellate	PTSG_01807T0PT	PTSG_01807T0PT	specific	238012	119	177	1.12159e-05	45.8082	cd00055	EGF_Lam
Salpingoeca rosetta	Choanoflagellate	PTSG_01807T0PT	PTSG_01807T0PT	superfamily	277590	119	177	1.12159e-05	45.8082	cl22875	EGF_Lam superfamily
Salpingoeca rosetta	Choanoflagellate	PTSG_01807T0PT	PTSG_01807T0PT	superfamily	277570	242	340	5.91467e-12	65.3603	cl22855	TNFRSF superfamily
Salpingoeca rosetta	Choanoflagellate	PTSG_01807T0PT	PTSG_01807T0PT	specific	214558	322	364	0.000399973	40.9145	smart00208	TNFR
Salpingoeca rosetta	Choanoflagellate	PTSG_01807T0PT	PTSG_01807T0PT	superfamily	277570	322	364	0.000399973	40.9145	cl22855	TNFRSF superfamily
Salpingoeca rosetta	Choanoflagellate	PTSG_01807T0PT	PTSG_01807T0PT	multi-dom	197706	1768	1828	1.28735e-12	66.2763	smart00408	IGc2
Salpingoeca rosetta	Choanoflagellate	PTSG_01807T0PT	PTSG_01807T0PT	multi-dom	250112	97	347	0.000171015	42.7861	pfam00757	Furin-like
Salpingoeca rosetta	Choanoflagellate	PTSG_01815T0PT	PTSG_01815T0PT	specific	206637	2424	2511	5.79172e-17	80.0501	cd11304	Cadherin_repeat
Salpingoeca rosetta	Choanoflagellate	PTSG_01815T0PT	PTSG_01815T0PT	superfamily	271780	2424	2511	5.79172e-17	80.0501	cl15786	CA_like superfamily
Salpingoeca rosetta	Choanoflagellate	PTSG_01815T0PT	PTSG_01815T0PT	specific	206637	2031	2121	1.44228e-16	78.8945	cd11304	Cadherin_repeat
Salpingoeca rosetta	Choanoflagellate	PTSG_01815T0PT	PTSG_01815T0PT	superfamily	271780	2031	2121	1.44228e-16	78.8945	cl15786	CA_like superfamily
Salpingoeca rosetta	Choanoflagellate	PTSG_01815T0PT	PTSG_01815T0PT	specific	206637	2131	2221	2.92066e-13	69.2645	cd11304	Cadherin_repeat
Salpingoeca rosetta	Choanoflagellate	PTSG_01815T0PT	PTSG_01815T0PT	superfamily	271780	2131	2221	2.92066e-13	69.2645	cl15786	CA_like superfamily
Salpingoeca rosetta	Choanoflagellate	PTSG_01815T0PT	PTSG_01815T0PT	specific	143165	1771	1832	8.59154e-08	52.4915	cd00096	Ig
Salpingoeca rosetta	Choanoflagellate	PTSG_01815T0PT	PTSG_01815T0PT	superfamily	276006	1771	1832	8.59154e-08	52.4915	cl11960	Ig superfamily
Salpingoeca rosetta	Choanoflagellate	PTSG_01815T0PT	PTSG_01815T0PT	specific	238012	118	176	7.64353e-06	46.1934	cd00055	EGF_Lam
Salpingoeca rosetta	Choanoflagellate	PTSG_01815T0PT	PTSG_01815T0PT	superfamily	277590	118	176	7.64353e-06	46.1934	cl22875	EGF_Lam superfamily
Salpingoeca rosetta	Choanoflagellate	PTSG_01815T0PT	PTSG_01815T0PT	specific	206637	2530	2610	0.0095676	37.293	cd11304	Cadherin_repeat
Salpingoeca rosetta	Choanoflagellate	PTSG_01815T0PT	PTSG_01815T0PT	superfamily	271780	2530	2610	0.0095676	37.293	cl15786	CA_like superfamily
Salpingoeca rosetta	Choanoflagellate	PTSG_01815T0PT	PTSG_01815T0PT	superfamily	277570	214	363	7.2883e-11	63.0899	cl22855	TNFRSF superfamily
Salpingoeca rosetta	Choanoflagellate	PTSG_01815T0PT	PTSG_01815T0PT	superfamily	276265	1080	1180	0.0069537	38.0239	cl19517	DivIVA superfamily
Salpingoeca rosetta	Choanoflagellate	PTSG_01815T0PT	PTSG_01815T0PT	multi-dom	197706	1767	1827	1.48608e-12	66.2763	smart00408	IGc2
Salpingoeca rosetta	Choanoflagellate	PTSG_01972T0PT	PTSG_01972T0PT	specific	260084	1375	1508	1.90107e-09	58.1852	cd08547	Type_II_cohesin
Salpingoeca rosetta	Choanoflagellate	PTSG_01972T0PT	PTSG_01972T0PT	superfamily	265432	1375	1508	1.90107e-09	58.1852	cl14606	Reeler_cohesin_like superfamily
Salpingoeca rosetta	Choanoflagellate	PTSG_01972T0PT	PTSG_01972T0PT	specific	238010	2039	2066	0.000393017	40.5378	cd00053	EGF
Salpingoeca rosetta	Choanoflagellate	PTSG_01972T0PT	PTSG_01972T0PT	superfamily	277544	2039	2066	0.000393017	40.5378	cl21504	EGF_CA superfamily
Salpingoeca rosetta	Choanoflagellate	PTSG_01972T0PT	PTSG_01972T0PT	superfamily	277570	348	407	2.78042e-09	57.0391	cl22855	TNFRSF superfamily
Salpingoeca rosetta	Choanoflagellate	PTSG_01972T0PT	PTSG_01972T0PT	superfamily	277570	1944	2022	0.00136768	40.1658	cl22855	TNFRSF superfamily
Salpingoeca rosetta	Choanoflagellate	PTSG_01972T0PT	PTSG_01972T0PT	superfamily	277547	1557	1619	0.00199163	38.6765	cl21530	Dockerin_like superfamily
Salpingoeca rosetta	Choanoflagellate	PTSG_02061T0PT	PTSG_02061T0PT	specific	276900	469	559	5.95268e-16	74.1679	cd00185	TNFRSF
Salpingoeca rosetta	Choanoflagellate	PTSG_02061T0PT	PTSG_02061T0PT	superfamily	277570	469	559	5.95268e-16	74.1679	cl22855	TNFRSF superfamily
Salpingoeca rosetta	Choanoflagellate	PTSG_02374T0PT	PTSG_02374T0PT	specific	276900	287	352	6.84121e-10	57.6043	cd00185	TNFRSF
Salpingoeca rosetta	Choanoflagellate	PTSG_02374T0PT	PTSG_02374T0PT	superfamily	277570	287	352	6.84121e-10	57.6043	cl22855	TNFRSF superfamily
Salpingoeca rosetta	Choanoflagellate	PTSG_02374T0PT	PTSG_02374T0PT	specific	276900	95	177	1.70085e-08	53.3671	cd00185	TNFRSF
Salpingoeca rosetta	Choanoflagellate	PTSG_02374T0PT	PTSG_02374T0PT	superfamily	277570	95	177	1.70085e-08	53.3671	cl22855	TNFRSF superfamily
Salpingoeca rosetta	Choanoflagellate	PTSG_02374T0PT	PTSG_02374T0PT	superfamily	277570	137	315	3.1894e-07	50.1659	cl22855	TNFRSF superfamily
Salpingoeca rosetta	Choanoflagellate	PTSG_03216T0PT	PTSG_03216T0PT	superfamily	277570	934	1102	3.15651e-08	54.2304	cl22855	TNFRSF superfamily
Salpingoeca rosetta	Choanoflagellate	PTSG_03216T0PT	PTSG_03216T0PT	superfamily	277570	1251	1326	3.69551e-08	53.8452	cl22855	TNFRSF superfamily
Salpingoeca rosetta	Choanoflagellate	PTSG_03216T0PT	PTSG_03216T0PT	superfamily	277570	400	541	6.60545e-08	52.7857	cl22855	TNFRSF superfamily
Salpingoeca rosetta	Choanoflagellate	PTSG_03216T0PT	PTSG_03216T0PT	superfamily	277570	1486	1619	4.44328e-07	50.4796	cl22855	TNFRSF superfamily
Salpingoeca rosetta	Choanoflagellate	PTSG_03216T0PT	PTSG_03216T0PT	superfamily	277570	1082	1229	4.17329e-06	47.2968	cl22855	TNFRSF superfamily
Salpingoeca rosetta	Choanoflagellate	PTSG_03216T0PT	PTSG_03216T0PT	superfamily	277570	353	419	5.61496e-05	43.955	cl22855	TNFRSF superfamily
Salpingoeca rosetta	Choanoflagellate	PTSG_03216T0PT	PTSG_03216T0PT	superfamily	277570	735	896	0.000144112	42.8471	cl22855	TNFRSF superfamily
Salpingoeca rosetta	Choanoflagellate	PTSG_03216T0PT	PTSG_03216T0PT	superfamily	277570	648	764	0.000933121	40.5359	cl22855	TNFRSF superfamily
Salpingoeca rosetta	Choanoflagellate	PTSG_03311T0PT	PTSG_03311T0PT	specific	238011	499	534	5.61435e-10	56.8762	cd00054	EGF_CA
Salpingoeca rosetta	Choanoflagellate	PTSG_03311T0PT	PTSG_03311T0PT	superfamily	277544	499	534	5.61435e-10	56.8762	cl21504	EGF_CA superfamily
Salpingoeca rosetta	Choanoflagellate	PTSG_03311T0PT	PTSG_03311T0PT	superfamily	277570	291	337	2.88249e-08	53.9495	cl22855	TNFRSF superfamily
Salpingoeca rosetta	Choanoflagellate	PTSG_03311T0PT	PTSG_03311T0PT	superfamily	277570	416	470	9.72605e-06	45.3941	cl22855	TNFRSF superfamily
Salpingoeca rosetta	Choanoflagellate	PTSG_03311T0PT	PTSG_03311T0PT	superfamily	111397	807	879	0.00206823	38.0911	cl03620	HYR superfamily
Salpingoeca rosetta	Choanoflagellate	PTSG_03311T0PT	PTSG_03311T0PT	superfamily	271818	1037	1197	0.00983287	38.5456	cl17735	VWC superfamily
Salpingoeca rosetta	Choanoflagellate	PTSG_03507T0PT	PTSG_03507T0PT	specific	260084	2003	2107	3.76447e-09	57.8	cd08547	Type_II_cohesin
Salpingoeca rosetta	Choanoflagellate	PTSG_03507T0PT	PTSG_03507T0PT	superfamily	265432	2003	2107	3.76447e-09	57.8	cl14606	Reeler_cohesin_like superfamily
Salpingoeca rosetta	Choanoflagellate	PTSG_03507T0PT	PTSG_03507T0PT	superfamily	277570	272	380	9.22747e-09	56.7143	cl22855	TNFRSF superfamily
Salpingoeca rosetta	Choanoflagellate	PTSG_03507T0PT	PTSG_03507T0PT	specific	214558	817	850	3.70564e-06	47.0777	smart00208	TNFR
Salpingoeca rosetta	Choanoflagellate	PTSG_03507T0PT	PTSG_03507T0PT	superfamily	277570	817	850	3.70564e-06	47.0777	cl22855	TNFRSF superfamily
Salpingoeca rosetta	Choanoflagellate	PTSG_03507T0PT	PTSG_03507T0PT	superfamily	277570	559	635	4.3898e-05	44.6638	cl22855	TNFRSF superfamily
Salpingoeca rosetta	Choanoflagellate	PTSG_03507T0PT	PTSG_03507T0PT	superfamily	271763	463	535	0.00024628	42.6751	cl14880	CBM6-CBM35-CBM36_like superfamily
Salpingoeca rosetta	Choanoflagellate	PTSG_03507T0PT	PTSG_03507T0PT	superfamily	271763	110	244	0.00395632	38.8231	cl14880	CBM6-CBM35-CBM36_like superfamily
Salpingoeca rosetta	Choanoflagellate	PTSG_03839T0PT	PTSG_03839T0PT	specific	260084	4035	4145	3.27299e-12	68.2003	cd08547	Type_II_cohesin
Salpingoeca rosetta	Choanoflagellate	PTSG_03839T0PT	PTSG_03839T0PT	superfamily	265432	4035	4145	3.27299e-12	68.2003	cl14606	Reeler_cohesin_like superfamily
Salpingoeca rosetta	Choanoflagellate	PTSG_03839T0PT	PTSG_03839T0PT	specific	260084	2274	2407	3.21051e-08	55.874	cd08547	Type_II_cohesin
Salpingoeca rosetta	Choanoflagellate	PTSG_03839T0PT	PTSG_03839T0PT	superfamily	265432	2274	2407	3.21051e-08	55.874	cl14606	Reeler_cohesin_like superfamily
Salpingoeca rosetta	Choanoflagellate	PTSG_03839T0PT	PTSG_03839T0PT	specific	238492	6533	6612	3.6886e-08	54.8803	cd00992	PDZ_signaling
Salpingoeca rosetta	Choanoflagellate	PTSG_03839T0PT	PTSG_03839T0PT	superfamily	271422	6533	6612	3.6886e-08	54.8803	cl00117	PDZ superfamily
Salpingoeca rosetta	Choanoflagellate	PTSG_03839T0PT	PTSG_03839T0PT	specific	260084	5519	5602	7.5829e-08	54.7184	cd08547	Type_II_cohesin
Salpingoeca rosetta	Choanoflagellate	PTSG_03839T0PT	PTSG_03839T0PT	superfamily	265432	5519	5602	7.5829e-08	54.7184	cl14606	Reeler_cohesin_like superfamily
Salpingoeca rosetta	Choanoflagellate	PTSG_03839T0PT	PTSG_03839T0PT	superfamily	277570	2785	2916	1.23218e-16	80.8726	cl22855	TNFRSF superfamily
Salpingoeca rosetta	Choanoflagellate	PTSG_03839T0PT	PTSG_03839T0PT	superfamily	277570	2851	3012	1.70612e-14	75.4163	cl22855	TNFRSF superfamily
Salpingoeca rosetta	Choanoflagellate	PTSG_03839T0PT	PTSG_03839T0PT	superfamily	277570	2689	2827	2.66907e-13	70.8574	cl22855	TNFRSF superfamily
Salpingoeca rosetta	Choanoflagellate	PTSG_03839T0PT	PTSG_03839T0PT	superfamily	277570	357	416	9.80036e-08	54.4182	cl22855	TNFRSF superfamily
Salpingoeca rosetta	Choanoflagellate	PTSG_03839T0PT	PTSG_03839T0PT	superfamily	277547	2442	2501	0.000124325	43.6841	cl21530	Dockerin_like superfamily
Salpingoeca rosetta	Choanoflagellate	PTSG_03839T0PT	PTSG_03839T0PT	superfamily	277570	86	153	0.000552111	42.6744	cl22855	TNFRSF superfamily
Salpingoeca rosetta	Choanoflagellate	PTSG_03839T0PT	PTSG_03839T0PT	superfamily	277547	5699	5758	0.00129301	40.6025	cl21530	Dockerin_like superfamily
Salpingoeca rosetta	Choanoflagellate	PTSG_03839T0PT	PTSG_03839T0PT	superfamily	277570	1185	1252	0.00624916	38.7295	cl22855	TNFRSF superfamily
Salpingoeca rosetta	Choanoflagellate	PTSG_04308T0PT	PTSG_04308T0PT	superfamily	263517	154	293	5.40678e-16	78.8859	cl07971	Glyco_hydro_3 superfamily
Salpingoeca rosetta	Choanoflagellate	PTSG_04308T0PT	PTSG_04308T0PT	superfamily	277570	658	784	9.88593e-05	42.7756	cl22855	TNFRSF superfamily
Salpingoeca rosetta	Choanoflagellate	PTSG_04308T0PT	PTSG_04308T0PT	superfamily	277570	369	442	0.0029434	38.1932	cl22855	TNFRSF superfamily
Salpingoeca rosetta	Choanoflagellate	PTSG_04976T0PT	PTSG_04976T0PT	specific	276900	26	122	3.11628e-07	49.9003	cd00185	TNFRSF
Salpingoeca rosetta	Choanoflagellate	PTSG_04976T0PT	PTSG_04976T0PT	superfamily	277570	26	122	3.11628e-07	49.9003	cl22855	TNFRSF superfamily
Salpingoeca rosetta	Choanoflagellate	PTSG_04976T0PT	PTSG_04976T0PT	superfamily	277570	120	294	1.46808e-14	73.1051	cl22855	TNFRSF superfamily
Salpingoeca rosetta	Choanoflagellate	PTSG_04976T0PT	PTSG_04976T0PT	superfamily	111397	295	383	0.00095433	39.2467	cl03620	HYR superfamily
Salpingoeca rosetta	Choanoflagellate	PTSG_04976T0PT	PTSG_04976T0PT	multi-dom	258044	511	651	0.000553122	42.4997	pfam13753	SWM_repeat
Salpingoeca rosetta	Choanoflagellate	PTSG_05128T0PT	PTSG_05128T0PT	specific	270623	2615	2865	8.64761e-94	307.928	cd00192	PTKc
Salpingoeca rosetta	Choanoflagellate	PTSG_05128T0PT	PTSG_05128T0PT	superfamily	276297	2615	2865	8.64761e-94	307.928	cl21453	PKc_like superfamily
Salpingoeca rosetta	Choanoflagellate	PTSG_05128T0PT	PTSG_05128T0PT	specific	206637	1558	1628	7.72526e-10	59.2493	cd11304	Cadherin_repeat
Salpingoeca rosetta	Choanoflagellate	PTSG_05128T0PT	PTSG_05128T0PT	superfamily	271780	1558	1628	7.72526e-10	59.2493	cl15786	CA_like superfamily
Salpingoeca rosetta	Choanoflagellate	PTSG_05128T0PT	PTSG_05128T0PT	specific	250520	3137	3202	3.79089e-20	88.3407	pfam01302	CAP_GLY
Salpingoeca rosetta	Choanoflagellate	PTSG_05128T0PT	PTSG_05128T0PT	superfamily	263584	3137	3202	3.79089e-20	88.3407	cl08315	CAP_GLY superfamily
Salpingoeca rosetta	Choanoflagellate	PTSG_05128T0PT	PTSG_05128T0PT	superfamily	111397	2436	2515	4.01646e-16	76.9962	cl03620	HYR superfamily
Salpingoeca rosetta	Choanoflagellate	PTSG_05128T0PT	PTSG_05128T0PT	superfamily	277570	1300	1427	1.50566e-13	71.3204	cl22855	TNFRSF superfamily
Salpingoeca rosetta	Choanoflagellate	PTSG_05128T0PT	PTSG_05128T0PT	superfamily	277570	1219	1359	1.58539e-11	65.4011	cl22855	TNFRSF superfamily
Salpingoeca rosetta	Choanoflagellate	PTSG_05128T0PT	PTSG_05128T0PT	superfamily	111397	2262	2346	5.69269e-09	56.1954	cl03620	HYR superfamily
Salpingoeca rosetta	Choanoflagellate	PTSG_05128T0PT	PTSG_05128T0PT	multi-dom	254379	2609	2864	3.43461e-94	309.042	pfam07714	Pkinase_Tyr
Salpingoeca rosetta	Choanoflagellate	PTSG_05162T0PT	PTSG_05162T0PT	specific	153057	83	235	3.85473e-16	77.2749	cd00037	CLECT
Salpingoeca rosetta	Choanoflagellate	PTSG_05162T0PT	PTSG_05162T0PT	superfamily	271581	83	235	3.85473e-16	77.2749	cl02432	CLECT superfamily
Salpingoeca rosetta	Choanoflagellate	PTSG_05162T0PT	PTSG_05162T0PT	specific	238021	365	415	5.26939e-07	48.6692	cd00064	FU
Salpingoeca rosetta	Choanoflagellate	PTSG_05162T0PT	PTSG_05162T0PT	superfamily	241585	365	415	5.26939e-07	48.6692	cl00066	FU superfamily
Salpingoeca rosetta	Choanoflagellate	PTSG_05162T0PT	PTSG_05162T0PT	specific	238021	417	481	0.00033037	40.58	cd00064	FU
Salpingoeca rosetta	Choanoflagellate	PTSG_05162T0PT	PTSG_05162T0PT	superfamily	241585	417	481	0.00033037	40.58	cl00066	FU superfamily
Salpingoeca rosetta	Choanoflagellate	PTSG_05162T0PT	PTSG_05162T0PT	superfamily	277570	766	909	1.13732e-12	67.8536	cl22855	TNFRSF superfamily
Salpingoeca rosetta	Choanoflagellate	PTSG_05162T0PT	PTSG_05162T0PT	superfamily	277570	975	1135	6.48496e-11	62.4608	cl22855	TNFRSF superfamily
Salpingoeca rosetta	Choanoflagellate	PTSG_05162T0PT	PTSG_05162T0PT	superfamily	277570	1097	1217	1.06118e-08	55.0642	cl22855	TNFRSF superfamily
Salpingoeca rosetta	Choanoflagellate	PTSG_05162T0PT	PTSG_05162T0PT	superfamily	277570	891	1001	3.4256e-05	44.3164	cl22855	TNFRSF superfamily
Salpingoeca rosetta	Choanoflagellate	PTSG_05162T0PT	PTSG_05162T0PT	superfamily	277570	725	792	5.53689e-05	43.6136	cl22855	TNFRSF superfamily
Salpingoeca rosetta	Choanoflagellate	PTSG_05162T0PT	PTSG_05162T0PT	superfamily	277570	539	676	0.000135317	42.8156	cl22855	TNFRSF superfamily
Salpingoeca rosetta	Choanoflagellate	PTSG_05491T0PT	PTSG_05491T0PT	specific	270623	1618	1870	2.16659e-103	334.122	cd00192	PTKc
Salpingoeca rosetta	Choanoflagellate	PTSG_05491T0PT	PTSG_05491T0PT	superfamily	276297	1618	1870	2.16659e-103	334.122	cl21453	PKc_like superfamily
Salpingoeca rosetta	Choanoflagellate	PTSG_05491T0PT	PTSG_05491T0PT	specific	153057	24	143	2.14916e-10	60.7113	cd00037	CLECT
Salpingoeca rosetta	Choanoflagellate	PTSG_05491T0PT	PTSG_05491T0PT	superfamily	271581	24	143	2.14916e-10	60.7113	cl02432	CLECT superfamily
Salpingoeca rosetta	Choanoflagellate	PTSG_05491T0PT	PTSG_05491T0PT	specific	206637	566	681	2.16071e-09	57.3234	cd11304	Cadherin_repeat
Salpingoeca rosetta	Choanoflagellate	PTSG_05491T0PT	PTSG_05491T0PT	superfamily	271780	566	681	2.16071e-09	57.3234	cl15786	CA_like superfamily
Salpingoeca rosetta	Choanoflagellate	PTSG_05491T0PT	PTSG_05491T0PT	specific	250520	2121	2187	5.26688e-20	87.5703	pfam01302	CAP_GLY
Salpingoeca rosetta	Choanoflagellate	PTSG_05491T0PT	PTSG_05491T0PT	superfamily	263584	2121	2187	5.26688e-20	87.5703	cl08315	CAP_GLY superfamily
Salpingoeca rosetta	Choanoflagellate	PTSG_05491T0PT	PTSG_05491T0PT	specific	111397	1442	1522	6.37874e-17	78.9222	pfam02494	HYR
Salpingoeca rosetta	Choanoflagellate	PTSG_05491T0PT	PTSG_05491T0PT	superfamily	111397	1442	1522	6.37874e-17	78.9222	cl03620	HYR superfamily
Salpingoeca rosetta	Choanoflagellate	PTSG_05491T0PT	PTSG_05491T0PT	superfamily	111397	1258	1342	1.28788e-11	63.5142	cl03620	HYR superfamily
Salpingoeca rosetta	Choanoflagellate	PTSG_05491T0PT	PTSG_05491T0PT	superfamily	277570	247	396	1.22776e-09	58.994	cl22855	TNFRSF superfamily
Salpingoeca rosetta	Choanoflagellate	PTSG_05491T0PT	PTSG_05491T0PT	multi-dom	254379	1614	1869	2.0502e-107	345.636	pfam07714	Pkinase_Tyr
Salpingoeca rosetta	Choanoflagellate	PTSG_05572T0PT	PTSG_05572T0PT	specific	276900	221	325	2.07348e-12	64.9231	cd00185	TNFRSF
Salpingoeca rosetta	Choanoflagellate	PTSG_05572T0PT	PTSG_05572T0PT	superfamily	277570	221	325	2.07348e-12	64.9231	cl22855	TNFRSF superfamily
Salpingoeca rosetta	Choanoflagellate	PTSG_05572T0PT	PTSG_05572T0PT	specific	276900	378	439	6.75375e-09	54.5227	cd00185	TNFRSF
Salpingoeca rosetta	Choanoflagellate	PTSG_05572T0PT	PTSG_05572T0PT	superfamily	277570	378	439	6.75375e-09	54.5227	cl22855	TNFRSF superfamily
Salpingoeca rosetta	Choanoflagellate	PTSG_05572T0PT	PTSG_05572T0PT	specific	276900	321	400	4.36606e-07	49.1299	cd00185	TNFRSF
Salpingoeca rosetta	Choanoflagellate	PTSG_05572T0PT	PTSG_05572T0PT	superfamily	277570	321	400	4.36606e-07	49.1299	cl22855	TNFRSF superfamily
Salpingoeca rosetta	Choanoflagellate	PTSG_05572T0PT	PTSG_05572T0PT	superfamily	277570	143	263	2.13299e-06	47.4216	cl22855	TNFRSF superfamily
Salpingoeca rosetta	Choanoflagellate	PTSG_05572T0PT	PTSG_05572T0PT	superfamily	277570	70	166	0.00368709	36.8035	cl22855	TNFRSF superfamily
Salpingoeca rosetta	Choanoflagellate	PTSG_05577T0PT	PTSG_05577T0PT	specific	276900	376	459	4.15906e-13	68.0047	cd00185	TNFRSF
Salpingoeca rosetta	Choanoflagellate	PTSG_05577T0PT	PTSG_05577T0PT	superfamily	277570	376	459	4.15906e-13	68.0047	cl22855	TNFRSF superfamily
Salpingoeca rosetta	Choanoflagellate	PTSG_05577T0PT	PTSG_05577T0PT	specific	276900	455	535	3.86236e-11	62.2267	cd00185	TNFRSF
Salpingoeca rosetta	Choanoflagellate	PTSG_05577T0PT	PTSG_05577T0PT	superfamily	277570	455	535	3.86236e-11	62.2267	cl22855	TNFRSF superfamily
Salpingoeca rosetta	Choanoflagellate	PTSG_05577T0PT	PTSG_05577T0PT	specific	198173	2086	2161	6.12499e-10	58.6211	cd00173	SH2
Salpingoeca rosetta	Choanoflagellate	PTSG_05577T0PT	PTSG_05577T0PT	superfamily	265655	2086	2161	6.12499e-10	58.6211	cl15255	SH2 superfamily
Salpingoeca rosetta	Choanoflagellate	PTSG_05577T0PT	PTSG_05577T0PT	specific	276900	511	572	2.38649e-09	56.8339	cd00185	TNFRSF
Salpingoeca rosetta	Choanoflagellate	PTSG_05577T0PT	PTSG_05577T0PT	superfamily	277570	511	572	2.38649e-09	56.8339	cl22855	TNFRSF superfamily
Salpingoeca rosetta	Choanoflagellate	PTSG_05577T0PT	PTSG_05577T0PT	specific	276900	60	141	4.11133e-07	50.2855	cd00185	TNFRSF
Salpingoeca rosetta	Choanoflagellate	PTSG_05577T0PT	PTSG_05577T0PT	superfamily	277570	60	141	4.11133e-07	50.2855	cl22855	TNFRSF superfamily
Salpingoeca rosetta	Choanoflagellate	PTSG_05577T0PT	PTSG_05577T0PT	specific	276900	121	200	1.9841e-05	45.2779	cd00185	TNFRSF
Salpingoeca rosetta	Choanoflagellate	PTSG_05577T0PT	PTSG_05577T0PT	superfamily	277570	121	200	1.9841e-05	45.2779	cl22855	TNFRSF superfamily
Salpingoeca rosetta	Choanoflagellate	PTSG_05577T0PT	PTSG_05577T0PT	superfamily	277570	199	338	3.32941e-09	57.437	cl22855	TNFRSF superfamily
Salpingoeca rosetta	Choanoflagellate	PTSG_05587T0PT	PTSG_05587T0PT	specific	270623	2072	2327	1.21663e-109	352.997	cd00192	PTKc
Salpingoeca rosetta	Choanoflagellate	PTSG_05587T0PT	PTSG_05587T0PT	superfamily	276297	2072	2327	1.21663e-109	352.997	cl21453	PKc_like superfamily
Salpingoeca rosetta	Choanoflagellate	PTSG_05587T0PT	PTSG_05587T0PT	specific	276900	1852	1945	3.69225e-07	50.6707	cd00185	TNFRSF
Salpingoeca rosetta	Choanoflagellate	PTSG_05587T0PT	PTSG_05587T0PT	superfamily	277570	1852	1945	3.69225e-07	50.6707	cl22855	TNFRSF superfamily
Salpingoeca rosetta	Choanoflagellate	PTSG_05587T0PT	PTSG_05587T0PT	multi-dom	254379	2072	2325	5.41347e-105	339.472	pfam07714	Pkinase_Tyr
Salpingoeca rosetta	Choanoflagellate	PTSG_05587T0PT	PTSG_05587T0PT	multi-dom	258126	1654	1718	4.16621e-07	50.2289	pfam13855	LRR_8
Salpingoeca rosetta	Choanoflagellate	PTSG_05587T0PT	PTSG_05587T0PT	multi-dom	258126	1753	1811	1.1559e-06	48.6881	pfam13855	LRR_8
Salpingoeca rosetta	Choanoflagellate	PTSG_05587T0PT	PTSG_05587T0PT	multi-dom	257587	911	1098	7.84167e-06	47.123	pfam13229	Beta_helix
Salpingoeca rosetta	Choanoflagellate	PTSG_05587T0PT	PTSG_05587T0PT	multi-dom	258126	1706	1763	0.000164214	42.5249	pfam13855	LRR_8
Salpingoeca rosetta	Choanoflagellate	PTSG_05587T0PT	PTSG_05587T0PT	multi-dom	257587	1059	1196	1.154e-05	46.7378	pfam13229	Beta_helix
Salpingoeca rosetta	Choanoflagellate	PTSG_05587T0PT	PTSG_05587T0PT	multi-dom	257587	239	354	3.18477e-05	45.197	pfam13229	Beta_helix
Salpingoeca rosetta	Choanoflagellate	PTSG_05587T0PT	PTSG_05587T0PT	multi-dom	257587	432	561	0.000859119	40.9598	pfam13229	Beta_helix
Salpingoeca rosetta	Choanoflagellate	PTSG_06003T0PT	PTSG_06003T0PT	superfamily	277570	317	426	0.00015259	40.4594	cl22855	TNFRSF superfamily
Salpingoeca rosetta	Choanoflagellate	PTSG_06003T0PT	PTSG_06003T0PT	superfamily	277570	169	324	0.000266946	39.689	cl22855	TNFRSF superfamily
Salpingoeca rosetta	Choanoflagellate	PTSG_06003T0PT	PTSG_06003T0PT	superfamily	277570	89	158	0.00070005	37.9591	cl22855	TNFRSF superfamily
Salpingoeca rosetta	Choanoflagellate	PTSG_06118T0PT	PTSG_06118T0PT	superfamily	277570	621	722	0.00119843	39.3677	cl22855	TNFRSF superfamily
Salpingoeca rosetta	Choanoflagellate	PTSG_06118T0PT	PTSG_06118T0PT	superfamily	277570	557	642	0.00563278	36.4703	cl22855	TNFRSF superfamily
Salpingoeca rosetta	Choanoflagellate	PTSG_06426T0PT	PTSG_06426T0PT	specific	250893	4	64	2.62539e-12	64.4703	pfam01822	WSC
Salpingoeca rosetta	Choanoflagellate	PTSG_06426T0PT	PTSG_06426T0PT	superfamily	261349	4	64	2.62539e-12	64.4703	cl02568	WSC superfamily
Salpingoeca rosetta	Choanoflagellate	PTSG_06426T0PT	PTSG_06426T0PT	superfamily	263517	185	340	2.1966e-10	61.9371	cl07971	Glyco_hydro_3 superfamily
Salpingoeca rosetta	Choanoflagellate	PTSG_06426T0PT	PTSG_06426T0PT	superfamily	277570	403	497	0.0010665	39.734	cl22855	TNFRSF superfamily
Salpingoeca rosetta	Choanoflagellate	PTSG_06426T0PT	PTSG_06426T0PT	superfamily	277570	758	828	0.00322663	38.2121	cl22855	TNFRSF superfamily
Salpingoeca rosetta	Choanoflagellate	PTSG_06646T0PT	PTSG_06646T0PT	specific	153057	1501	1653	8.94523e-16	77.2749	cd00037	CLECT
Salpingoeca rosetta	Choanoflagellate	PTSG_06646T0PT	PTSG_06646T0PT	superfamily	271581	1501	1653	8.94523e-16	77.2749	cl02432	CLECT superfamily
Salpingoeca rosetta	Choanoflagellate	PTSG_06646T0PT	PTSG_06646T0PT	specific	238021	1783	1833	2.77465e-07	50.5952	cd00064	FU
Salpingoeca rosetta	Choanoflagellate	PTSG_06646T0PT	PTSG_06646T0PT	superfamily	241585	1783	1833	2.77465e-07	50.5952	cl00066	FU superfamily
Salpingoeca rosetta	Choanoflagellate	PTSG_06646T0PT	PTSG_06646T0PT	superfamily	277570	2365	2508	2.25602e-13	70.9352	cl22855	TNFRSF superfamily
Salpingoeca rosetta	Choanoflagellate	PTSG_06646T0PT	PTSG_06646T0PT	superfamily	277570	2251	2427	1.1488e-12	68.9723	cl22855	TNFRSF superfamily
Salpingoeca rosetta	Choanoflagellate	PTSG_06646T0PT	PTSG_06646T0PT	superfamily	277570	2574	2734	1.66392e-11	65.1572	cl22855	TNFRSF superfamily
Salpingoeca rosetta	Choanoflagellate	PTSG_06646T0PT	PTSG_06646T0PT	superfamily	277570	2696	2816	2.62636e-09	57.7606	cl22855	TNFRSF superfamily
Salpingoeca rosetta	Choanoflagellate	PTSG_06646T0PT	PTSG_06646T0PT	superfamily	277570	1993	2164	1.91163e-06	49.3955	cl22855	TNFRSF superfamily
Salpingoeca rosetta	Choanoflagellate	PTSG_06646T0PT	PTSG_06646T0PT	specific	255921	86	179	2.85304e-06	48.0834	pfam10342	GPI-anchored
Salpingoeca rosetta	Choanoflagellate	PTSG_06646T0PT	PTSG_06646T0PT	superfamily	255921	86	179	2.85304e-06	48.0834	cl11010	GPI-anchored superfamily
Salpingoeca rosetta	Choanoflagellate	PTSG_06646T0PT	PTSG_06646T0PT	specific	254369	426	473	6.50819e-06	46.6381	pfam07699	GCC2_GCC3
Salpingoeca rosetta	Choanoflagellate	PTSG_06646T0PT	PTSG_06646T0PT	superfamily	254369	426	473	6.50819e-06	46.6381	cl06646	GCC2_GCC3 superfamily
Salpingoeca rosetta	Choanoflagellate	PTSG_06646T0PT	PTSG_06646T0PT	specific	254369	652	692	7.1484e-06	46.2529	pfam07699	GCC2_GCC3
Salpingoeca rosetta	Choanoflagellate	PTSG_06646T0PT	PTSG_06646T0PT	superfamily	254369	652	692	7.1484e-06	46.2529	cl06646	GCC2_GCC3 superfamily
Salpingoeca rosetta	Choanoflagellate	PTSG_06646T0PT	PTSG_06646T0PT	superfamily	277570	2490	2600	1.38692e-05	46.6276	cl22855	TNFRSF superfamily
Salpingoeca rosetta	Choanoflagellate	PTSG_06646T0PT	PTSG_06646T0PT	superfamily	277570	1919	2056	6.78333e-05	44.3564	cl22855	TNFRSF superfamily
Salpingoeca rosetta	Choanoflagellate	PTSG_06646T0PT	PTSG_06646T0PT	specific	255921	538	633	0.000440658	41.535	pfam10342	GPI-anchored
Salpingoeca rosetta	Choanoflagellate	PTSG_06646T0PT	PTSG_06646T0PT	superfamily	255921	538	633	0.000440658	41.535	cl11010	GPI-anchored superfamily
Salpingoeca rosetta	Choanoflagellate	PTSG_06646T0PT	PTSG_06646T0PT	specific	254369	190	237	0.00181917	39.3193	pfam07699	GCC2_GCC3
Salpingoeca rosetta	Choanoflagellate	PTSG_06646T0PT	PTSG_06646T0PT	superfamily	254369	190	237	0.00181917	39.3193	cl06646	GCC2_GCC3 superfamily
Salpingoeca rosetta	Choanoflagellate	PTSG_06646T0PT	PTSG_06646T0PT	superfamily	254369	1001	1037	0.0024207	38.9341	cl06646	GCC2_GCC3 superfamily
Salpingoeca rosetta	Choanoflagellate	PTSG_06646T0PT	PTSG_06646T0PT	specific	214589	1829	1890	0.00410523	38.2598	smart00261	FU
Salpingoeca rosetta	Choanoflagellate	PTSG_06646T0PT	PTSG_06646T0PT	superfamily	241585	1829	1890	0.00410523	38.2598	cl00066	FU superfamily
Salpingoeca rosetta	Choanoflagellate	PTSG_06646T0PT	PTSG_06646T0PT	specific	249518	247	325	0.0042573	38.3232	pfam00024	PAN_1
Salpingoeca rosetta	Choanoflagellate	PTSG_06646T0PT	PTSG_06646T0PT	superfamily	260198	247	325	0.0042573	38.3232	cl00112	PAN_APPLE superfamily
Salpingoeca rosetta	Choanoflagellate	PTSG_06646T0PT	PTSG_06646T0PT	specific	214680	795	875	0.00621716	37.9436	smart00473	PAN_AP
Salpingoeca rosetta	Choanoflagellate	PTSG_06646T0PT	PTSG_06646T0PT	superfamily	260198	795	875	0.00621716	37.9436	cl00112	PAN_APPLE superfamily
Salpingoeca rosetta	Choanoflagellate	PTSG_06771T0PT	PTSG_06771T0PT	specific	276900	244	324	5.18262e-11	58.3747	cd00185	TNFRSF
Salpingoeca rosetta	Choanoflagellate	PTSG_06771T0PT	PTSG_06771T0PT	superfamily	277570	244	324	5.18262e-11	58.3747	cl22855	TNFRSF superfamily
Salpingoeca rosetta	Choanoflagellate	PTSG_06772T0PT	PTSG_06772T0PT	specific	238020	1952	2030	1.2484e-07	52.4987	cd00063	FN3
Salpingoeca rosetta	Choanoflagellate	PTSG_06772T0PT	PTSG_06772T0PT	superfamily	277546	1952	2030	1.2484e-07	52.4987	cl21522	FN3 superfamily
Salpingoeca rosetta	Choanoflagellate	PTSG_06772T0PT	PTSG_06772T0PT	specific	238020	2853	2956	4.05488e-06	47.8763	cd00063	FN3
Salpingoeca rosetta	Choanoflagellate	PTSG_06772T0PT	PTSG_06772T0PT	superfamily	277546	2853	2956	4.05488e-06	47.8763	cl21522	FN3 superfamily
Salpingoeca rosetta	Choanoflagellate	PTSG_06772T0PT	PTSG_06772T0PT	specific	238020	2035	2135	3.63229e-05	44.7947	cd00063	FN3
Salpingoeca rosetta	Choanoflagellate	PTSG_06772T0PT	PTSG_06772T0PT	superfamily	277546	2035	2135	3.63229e-05	44.7947	cl21522	FN3 superfamily
Salpingoeca rosetta	Choanoflagellate	PTSG_06772T0PT	PTSG_06772T0PT	specific	238020	2609	2717	0.000777652	40.9427	cd00063	FN3
Salpingoeca rosetta	Choanoflagellate	PTSG_06772T0PT	PTSG_06772T0PT	superfamily	277546	2609	2717	0.000777652	40.9427	cl21522	FN3 superfamily
Salpingoeca rosetta	Choanoflagellate	PTSG_06772T0PT	PTSG_06772T0PT	specific	238020	2148	2263	0.000791434	40.9427	cd00063	FN3
Salpingoeca rosetta	Choanoflagellate	PTSG_06772T0PT	PTSG_06772T0PT	superfamily	277546	2148	2263	0.000791434	40.9427	cl21522	FN3 superfamily
Salpingoeca rosetta	Choanoflagellate	PTSG_06772T0PT	PTSG_06772T0PT	superfamily	277570	49	204	1.53684e-31	124.337	cl22855	TNFRSF superfamily
Salpingoeca rosetta	Choanoflagellate	PTSG_06772T0PT	PTSG_06772T0PT	superfamily	277570	3	74	2.57413e-10	61.5491	cl22855	TNFRSF superfamily
Salpingoeca rosetta	Choanoflagellate	PTSG_06772T0PT	PTSG_06772T0PT	superfamily	277547	1702	1754	0.000140635	42.5771	cl21530	Dockerin_like superfamily
Salpingoeca rosetta	Choanoflagellate	PTSG_06772T0PT	PTSG_06772T0PT	superfamily	265432	1529	1630	0.00154386	40.0808	cl14606	Reeler_cohesin_like superfamily
Salpingoeca rosetta	Choanoflagellate	PTSG_06772T0PT	PTSG_06772T0PT	multi-dom	250112	65	186	0.00300604	39.3193	pfam00757	Furin-like
Salpingoeca rosetta	Choanoflagellate	PTSG_07261T0PT	PTSG_07261T0PT	specific	260084	1476	1609	7.12841e-10	59.726	cd08547	Type_II_cohesin
Salpingoeca rosetta	Choanoflagellate	PTSG_07261T0PT	PTSG_07261T0PT	superfamily	265432	1476	1609	7.12841e-10	59.726	cl14606	Reeler_cohesin_like superfamily
Salpingoeca rosetta	Choanoflagellate	PTSG_07261T0PT	PTSG_07261T0PT	specific	238010	2140	2167	0.000856406	39.7674	cd00053	EGF
Salpingoeca rosetta	Choanoflagellate	PTSG_07261T0PT	PTSG_07261T0PT	superfamily	277544	2140	2167	0.000856406	39.7674	cl21504	EGF_CA superfamily
Salpingoeca rosetta	Choanoflagellate	PTSG_07261T0PT	PTSG_07261T0PT	superfamily	277570	345	404	2.70881e-09	57.0391	cl22855	TNFRSF superfamily
Salpingoeca rosetta	Choanoflagellate	PTSG_07261T0PT	PTSG_07261T0PT	superfamily	277570	2045	2123	0.001116	40.551	cl22855	TNFRSF superfamily
Salpingoeca rosetta	Choanoflagellate	PTSG_07261T0PT	PTSG_07261T0PT	superfamily	277547	1658	1720	0.00129302	39.4469	cl21530	Dockerin_like superfamily
Salpingoeca rosetta	Choanoflagellate	PTSG_07361T0PT	PTSG_07361T0PT	specific	238006	4485	4719	2.19905e-91	300.657	cd00047	PTPc
Salpingoeca rosetta	Choanoflagellate	PTSG_07361T0PT	PTSG_07361T0PT	superfamily	271903	4485	4719	2.19905e-91	300.657	cl21483	PTPc superfamily
Salpingoeca rosetta	Choanoflagellate	PTSG_07361T0PT	PTSG_07361T0PT	specific	238056	359	432	2.69719e-27	110.16	cd00108	KR
Salpingoeca rosetta	Choanoflagellate	PTSG_07361T0PT	PTSG_07361T0PT	superfamily	260190	359	432	2.69719e-27	110.16	cl00100	KR superfamily
Salpingoeca rosetta	Choanoflagellate	PTSG_07361T0PT	PTSG_07361T0PT	specific	250520	4350	4415	6.24892e-17	79.4811	pfam01302	CAP_GLY
Salpingoeca rosetta	Choanoflagellate	PTSG_07361T0PT	PTSG_07361T0PT	superfamily	263584	4350	4415	6.24892e-17	79.4811	cl08315	CAP_GLY superfamily
Salpingoeca rosetta	Choanoflagellate	PTSG_07361T0PT	PTSG_07361T0PT	superfamily	277570	934	1057	5.135e-10	61.1639	cl22855	TNFRSF superfamily
Salpingoeca rosetta	Choanoflagellate	PTSG_07361T0PT	PTSG_07361T0PT	superfamily	277570	3682	3816	2.67581e-06	49.364	cl22855	TNFRSF superfamily
Salpingoeca rosetta	Choanoflagellate	PTSG_07361T0PT	PTSG_07361T0PT	superfamily	277570	580	735	0.000113326	44.2152	cl22855	TNFRSF superfamily
Salpingoeca rosetta	Choanoflagellate	PTSG_07361T0PT	PTSG_07361T0PT	specific	214621	45	189	0.000229009	43.9824	smart00327	VWA
Salpingoeca rosetta	Choanoflagellate	PTSG_07361T0PT	PTSG_07361T0PT	superfamily	277380	45	189	0.000229009	43.9824	cl00057	vWFA superfamily
Salpingoeca rosetta	Choanoflagellate	PTSG_07361T0PT	PTSG_07361T0PT	multi-dom	214550	4459	4719	6.58046e-93	306.123	smart00194	PTPc
Salpingoeca rosetta	Choanoflagellate	PTSG_07437T0PT	PTSG_07437T0PT	superfamily	277570	51	135	0.000234273	40.1507	cl22855	TNFRSF superfamily
Salpingoeca rosetta	Choanoflagellate	PTSG_07437T0PT	PTSG_07437T0PT	superfamily	277570	194	303	0.0054215	36.2272	cl22855	TNFRSF superfamily
Salpingoeca rosetta	Choanoflagellate	PTSG_07477T0PT	PTSG_07477T0PT	superfamily	277570	302	439	0.00166261	38.5784	cl22855	TNFRSF superfamily
Salpingoeca rosetta	Choanoflagellate	PTSG_07512T0PT	PTSG_07512T0PT	superfamily	277570	238	363	2.05837e-07	48.9788	cl22855	TNFRSF superfamily
Salpingoeca rosetta	Choanoflagellate	PTSG_07512T0PT	PTSG_07512T0PT	superfamily	277570	70	162	0.000136492	40.3632	cl22855	TNFRSF superfamily
Salpingoeca rosetta	Choanoflagellate	PTSG_07734T0PT	PTSG_07734T0PT	specific	198173	1643	1718	1.50296e-17	80.1922	cd00173	SH2
Salpingoeca rosetta	Choanoflagellate	PTSG_07734T0PT	PTSG_07734T0PT	superfamily	265655	1643	1718	1.50296e-17	80.1922	cl15255	SH2 superfamily
Salpingoeca rosetta	Choanoflagellate	PTSG_07734T0PT	PTSG_07734T0PT	specific	276900	342	429	1.39908e-05	45.2779	cd00185	TNFRSF
Salpingoeca rosetta	Choanoflagellate	PTSG_07734T0PT	PTSG_07734T0PT	superfamily	277570	342	429	1.39908e-05	45.2779	cl22855	TNFRSF superfamily
Salpingoeca rosetta	Choanoflagellate	PTSG_07734T0PT	PTSG_07734T0PT	specific	238021	457	505	2.13189e-05	44.0468	cd00064	FU
Salpingoeca rosetta	Choanoflagellate	PTSG_07734T0PT	PTSG_07734T0PT	superfamily	241585	457	505	2.13189e-05	44.0468	cl00066	FU superfamily
Salpingoeca rosetta	Choanoflagellate	PTSG_07734T0PT	PTSG_07734T0PT	superfamily	277570	565	771	2.61543e-11	63.6479	cl22855	TNFRSF superfamily
Salpingoeca rosetta	Choanoflagellate	PTSG_07734T0PT	PTSG_07734T0PT	superfamily	277570	203	360	2.68165e-07	51.3215	cl22855	TNFRSF superfamily
Salpingoeca rosetta	Choanoflagellate	PTSG_07734T0PT	PTSG_07734T0PT	superfamily	277570	709	865	5.23418e-06	47.0843	cl22855	TNFRSF superfamily
Salpingoeca rosetta	Choanoflagellate	PTSG_07734T0PT	PTSG_07734T0PT	specific	254369	994	1039	0.000119451	42.0157	pfam07699	GCC2_GCC3
Salpingoeca rosetta	Choanoflagellate	PTSG_07734T0PT	PTSG_07734T0PT	superfamily	254369	994	1039	0.000119451	42.0157	cl06646	GCC2_GCC3 superfamily
Salpingoeca rosetta	Choanoflagellate	PTSG_07734T0PT	PTSG_07734T0PT	specific	258045	1237	1278	0.00572485	36.8544	pfam13754	Big_3_4
Salpingoeca rosetta	Choanoflagellate	PTSG_07734T0PT	PTSG_07734T0PT	superfamily	258045	1237	1278	0.00572485	36.8544	cl16375	Big_3_4 superfamily
Salpingoeca rosetta	Choanoflagellate	PTSG_07992T0PT	PTSG_07992T0PT	superfamily	277570	148	303	1.55513e-15	75.0311	cl22855	TNFRSF superfamily
Salpingoeca rosetta	Choanoflagellate	PTSG_07992T0PT	PTSG_07992T0PT	superfamily	277570	35	158	2.80169e-13	68.4827	cl22855	TNFRSF superfamily
Salpingoeca rosetta	Choanoflagellate	PTSG_08331T0PT	PTSG_08331T0PT	specific	153056	692	750	0.00023887	41.2944	cd00033	CCP
Salpingoeca rosetta	Choanoflagellate	PTSG_08331T0PT	PTSG_08331T0PT	superfamily	260152	692	750	0.00023887	41.2944	cl00043	CCP superfamily
Salpingoeca rosetta	Choanoflagellate	PTSG_08331T0PT	PTSG_08331T0PT	superfamily	277570	1011	1204	2.57481e-10	60.3935	cl22855	TNFRSF superfamily
Salpingoeca rosetta	Choanoflagellate	PTSG_08331T0PT	PTSG_08331T0PT	superfamily	277570	916	1057	1.56775e-07	51.7218	cl22855	TNFRSF superfamily
Salpingoeca rosetta	Choanoflagellate	PTSG_08331T0PT	PTSG_08331T0PT	superfamily	277570	810	986	4.4885e-07	50.4827	cl22855	TNFRSF superfamily
Salpingoeca rosetta	Choanoflagellate	PTSG_08331T0PT	PTSG_08331T0PT	superfamily	277570	332	452	4.07364e-06	47.438	cl22855	TNFRSF superfamily
Salpingoeca rosetta	Choanoflagellate	PTSG_08331T0PT	PTSG_08331T0PT	specific	252261	1532	1643	6.04069e-06	46.8542	pfam03938	OmpH
Salpingoeca rosetta	Choanoflagellate	PTSG_08331T0PT	PTSG_08331T0PT	superfamily	277537	1532	1643	6.04069e-06	46.8542	cl21485	OmpH superfamily
Salpingoeca rosetta	Choanoflagellate	PTSG_08331T0PT	PTSG_08331T0PT	superfamily	266802	233	295	0.00226097	38.4617	cl17740	Big_1 superfamily
Salpingoeca rosetta	Choanoflagellate	PTSG_08331T0PT	PTSG_08331T0PT	multi-dom	224280	22	334	0.00023969	44.0901	COG1361	COG1361
Salpingoeca rosetta	Choanoflagellate	PTSG_08390T0PT	PTSG_08390T0PT	specific	238006	4872	5111	2.79787e-87	288.715	cd00047	PTPc
Salpingoeca rosetta	Choanoflagellate	PTSG_08390T0PT	PTSG_08390T0PT	superfamily	271903	4872	5111	2.79787e-87	288.715	cl21483	PTPc superfamily
Salpingoeca rosetta	Choanoflagellate	PTSG_08390T0PT	PTSG_08390T0PT	specific	271215	4196	4252	8.2143e-10	58.7069	cd14256	Dockerin_I
Salpingoeca rosetta	Choanoflagellate	PTSG_08390T0PT	PTSG_08390T0PT	superfamily	277547	4196	4252	8.2143e-10	58.7069	cl21530	Dockerin_like superfamily
Salpingoeca rosetta	Choanoflagellate	PTSG_08390T0PT	PTSG_08390T0PT	specific	238011	4617	4653	2.7728e-09	56.8762	cd00054	EGF_CA
Salpingoeca rosetta	Choanoflagellate	PTSG_08390T0PT	PTSG_08390T0PT	superfamily	277544	4617	4653	2.7728e-09	56.8762	cl21504	EGF_CA superfamily
Salpingoeca rosetta	Choanoflagellate	PTSG_08390T0PT	PTSG_08390T0PT	specific	238011	4542	4578	4.7231e-09	56.1058	cd00054	EGF_CA
Salpingoeca rosetta	Choanoflagellate	PTSG_08390T0PT	PTSG_08390T0PT	superfamily	277544	4542	4578	4.7231e-09	56.1058	cl21504	EGF_CA superfamily
Salpingoeca rosetta	Choanoflagellate	PTSG_08390T0PT	PTSG_08390T0PT	specific	238011	4466	4502	5.99044e-09	55.7206	cd00054	EGF_CA
Salpingoeca rosetta	Choanoflagellate	PTSG_08390T0PT	PTSG_08390T0PT	superfamily	277544	4466	4502	5.99044e-09	55.7206	cl21504	EGF_CA superfamily
Salpingoeca rosetta	Choanoflagellate	PTSG_08390T0PT	PTSG_08390T0PT	specific	238011	4504	4540	6.94384e-08	52.639	cd00054	EGF_CA
Salpingoeca rosetta	Choanoflagellate	PTSG_08390T0PT	PTSG_08390T0PT	superfamily	277544	4504	4540	6.94384e-08	52.639	cl21504	EGF_CA superfamily
Salpingoeca rosetta	Choanoflagellate	PTSG_08390T0PT	PTSG_08390T0PT	specific	238011	1450	1486	1.00519e-07	52.2538	cd00054	EGF_CA
Salpingoeca rosetta	Choanoflagellate	PTSG_08390T0PT	PTSG_08390T0PT	superfamily	277544	1450	1486	1.00519e-07	52.2538	cl21504	EGF_CA superfamily
Salpingoeca rosetta	Choanoflagellate	PTSG_08390T0PT	PTSG_08390T0PT	specific	238011	1330	1364	1.32331e-07	51.8686	cd00054	EGF_CA
Salpingoeca rosetta	Choanoflagellate	PTSG_08390T0PT	PTSG_08390T0PT	superfamily	277544	1330	1364	1.32331e-07	51.8686	cl21504	EGF_CA superfamily
Salpingoeca rosetta	Choanoflagellate	PTSG_08390T0PT	PTSG_08390T0PT	specific	238011	1412	1448	2.18683e-07	51.4834	cd00054	EGF_CA
Salpingoeca rosetta	Choanoflagellate	PTSG_08390T0PT	PTSG_08390T0PT	superfamily	277544	1412	1448	2.18683e-07	51.4834	cl21504	EGF_CA superfamily
Salpingoeca rosetta	Choanoflagellate	PTSG_08390T0PT	PTSG_08390T0PT	specific	260084	3997	4122	1.7549e-06	50.096	cd08547	Type_II_cohesin
Salpingoeca rosetta	Choanoflagellate	PTSG_08390T0PT	PTSG_08390T0PT	superfamily	265432	3997	4122	1.7549e-06	50.096	cl14606	Reeler_cohesin_like superfamily
Salpingoeca rosetta	Choanoflagellate	PTSG_08390T0PT	PTSG_08390T0PT	specific	238011	1491	1523	4.38369e-06	47.6314	cd00054	EGF_CA
Salpingoeca rosetta	Choanoflagellate	PTSG_08390T0PT	PTSG_08390T0PT	superfamily	277544	1491	1523	4.38369e-06	47.6314	cl21504	EGF_CA superfamily
Salpingoeca rosetta	Choanoflagellate	PTSG_08390T0PT	PTSG_08390T0PT	specific	238011	4580	4614	8.34823e-05	43.7794	cd00054	EGF_CA
Salpingoeca rosetta	Choanoflagellate	PTSG_08390T0PT	PTSG_08390T0PT	superfamily	277544	4580	4614	8.34823e-05	43.7794	cl21504	EGF_CA superfamily
Salpingoeca rosetta	Choanoflagellate	PTSG_08390T0PT	PTSG_08390T0PT	specific	238011	184	218	0.000209299	42.6238	cd00054	EGF_CA
Salpingoeca rosetta	Choanoflagellate	PTSG_08390T0PT	PTSG_08390T0PT	superfamily	277544	184	218	0.000209299	42.6238	cl21504	EGF_CA superfamily
Salpingoeca rosetta	Choanoflagellate	PTSG_08390T0PT	PTSG_08390T0PT	specific	238011	4436	4464	0.000673986	41.083	cd00054	EGF_CA
Salpingoeca rosetta	Choanoflagellate	PTSG_08390T0PT	PTSG_08390T0PT	superfamily	277544	4436	4464	0.000673986	41.083	cl21504	EGF_CA superfamily
Salpingoeca rosetta	Choanoflagellate	PTSG_08390T0PT	PTSG_08390T0PT	specific	238011	105	141	0.00499254	38.3866	cd00054	EGF_CA
Salpingoeca rosetta	Choanoflagellate	PTSG_08390T0PT	PTSG_08390T0PT	superfamily	277544	105	141	0.00499254	38.3866	cl21504	EGF_CA superfamily
Salpingoeca rosetta	Choanoflagellate	PTSG_08390T0PT	PTSG_08390T0PT	superfamily	277570	512	703	2.22677e-11	65.4011	cl22855	TNFRSF superfamily
Salpingoeca rosetta	Choanoflagellate	PTSG_08390T0PT	PTSG_08390T0PT	superfamily	277570	357	509	5.42584e-10	61.1639	cl22855	TNFRSF superfamily
Salpingoeca rosetta	Choanoflagellate	PTSG_08390T0PT	PTSG_08390T0PT	superfamily	277570	650	780	5.42133e-06	48.6251	cl22855	TNFRSF superfamily
Salpingoeca rosetta	Choanoflagellate	PTSG_08390T0PT	PTSG_08390T0PT	multi-dom	214550	4850	5111	3.81867e-89	295.337	smart00194	PTPc
Salpingoeca rosetta	Choanoflagellate	PTSG_08390T0PT	PTSG_08390T0PT	multi-dom	253638	78	239	5.19548e-05	46.2766	pfam06247	Plasmod_Pvs28
Salpingoeca rosetta	Choanoflagellate	PTSG_08477T0PT	PTSG_08477T0PT	superfamily	277570	378	517	1.59762e-07	51.3215	cl22855	TNFRSF superfamily
Salpingoeca rosetta	Choanoflagellate	PTSG_08477T0PT	PTSG_08477T0PT	superfamily	277570	18	206	3.42636e-05	44.3879	cl22855	TNFRSF superfamily
Salpingoeca rosetta	Choanoflagellate	PTSG_08477T0PT	PTSG_08477T0PT	superfamily	277570	317	396	0.00856163	36.5746	cl22855	TNFRSF superfamily
Salpingoeca rosetta	Choanoflagellate	PTSG_08578T0PT	PTSG_08578T0PT	specific	276900	124	228	3.5966e-15	73.3975	cd00185	TNFRSF
Salpingoeca rosetta	Choanoflagellate	PTSG_08578T0PT	PTSG_08578T0PT	superfamily	277570	124	228	3.5966e-15	73.3975	cl22855	TNFRSF superfamily
Salpingoeca rosetta	Choanoflagellate	PTSG_08578T0PT	PTSG_08578T0PT	specific	276900	281	342	2.99041e-11	61.8415	cd00185	TNFRSF
Salpingoeca rosetta	Choanoflagellate	PTSG_08578T0PT	PTSG_08578T0PT	superfamily	277570	281	342	2.99041e-11	61.8415	cl22855	TNFRSF superfamily
Salpingoeca rosetta	Choanoflagellate	PTSG_08578T0PT	PTSG_08578T0PT	specific	276900	46	127	6.35255e-11	61.0711	cd00185	TNFRSF
Salpingoeca rosetta	Choanoflagellate	PTSG_08578T0PT	PTSG_08578T0PT	superfamily	277570	46	127	6.35255e-11	61.0711	cl22855	TNFRSF superfamily
Salpingoeca rosetta	Choanoflagellate	PTSG_08578T0PT	PTSG_08578T0PT	specific	276900	224	303	9.75438e-10	57.6043	cd00185	TNFRSF
Salpingoeca rosetta	Choanoflagellate	PTSG_08578T0PT	PTSG_08578T0PT	superfamily	277570	224	303	9.75438e-10	57.6043	cl22855	TNFRSF superfamily
Salpingoeca rosetta	Choanoflagellate	PTSG_08578T0PT	PTSG_08578T0PT	superfamily	258713	1268	1299	0.0098398	35.9642	cl22928	EphA2_TM superfamily
Salpingoeca rosetta	Choanoflagellate	PTSG_08990T0PT	PTSG_08990T0PT	specific	153056	1096	1152	1.2132e-10	60.5544	cd00033	CCP
Salpingoeca rosetta	Choanoflagellate	PTSG_08990T0PT	PTSG_08990T0PT	superfamily	260152	1096	1152	1.2132e-10	60.5544	cl00043	CCP superfamily
Salpingoeca rosetta	Choanoflagellate	PTSG_08990T0PT	PTSG_08990T0PT	specific	153056	981	1030	4.4911e-09	55.932	cd00033	CCP
Salpingoeca rosetta	Choanoflagellate	PTSG_08990T0PT	PTSG_08990T0PT	superfamily	260152	981	1030	4.4911e-09	55.932	cl00043	CCP superfamily
Salpingoeca rosetta	Choanoflagellate	PTSG_08990T0PT	PTSG_08990T0PT	specific	153056	914	972	1.08053e-07	52.08	cd00033	CCP
Salpingoeca rosetta	Choanoflagellate	PTSG_08990T0PT	PTSG_08990T0PT	superfamily	260152	914	972	1.08053e-07	52.08	cl00043	CCP superfamily
Salpingoeca rosetta	Choanoflagellate	PTSG_08990T0PT	PTSG_08990T0PT	specific	153056	1295	1349	8.14649e-07	49.3836	cd00033	CCP
Salpingoeca rosetta	Choanoflagellate	PTSG_08990T0PT	PTSG_08990T0PT	superfamily	260152	1295	1349	8.14649e-07	49.3836	cl00043	CCP superfamily
Salpingoeca rosetta	Choanoflagellate	PTSG_08990T0PT	PTSG_08990T0PT	specific	153056	1156	1208	1.25945e-05	45.9168	cd00033	CCP
Salpingoeca rosetta	Choanoflagellate	PTSG_08990T0PT	PTSG_08990T0PT	superfamily	260152	1156	1208	1.25945e-05	45.9168	cl00043	CCP superfamily
Salpingoeca rosetta	Choanoflagellate	PTSG_08990T0PT	PTSG_08990T0PT	specific	153056	1034	1092	0.000742872	40.524	cd00033	CCP
Salpingoeca rosetta	Choanoflagellate	PTSG_08990T0PT	PTSG_08990T0PT	superfamily	260152	1034	1092	0.000742872	40.524	cl00043	CCP superfamily
Salpingoeca rosetta	Choanoflagellate	PTSG_08990T0PT	PTSG_08990T0PT	superfamily	274992	703	741	3.53242e-06	47.9781	cl15729	Syntroph_Cxxx superfamily
Salpingoeca rosetta	Choanoflagellate	PTSG_08990T0PT	PTSG_08990T0PT	superfamily	277608	87	210	3.99121e-05	47.3538	cl22893	JmjC superfamily
Salpingoeca rosetta	Choanoflagellate	PTSG_08990T0PT	PTSG_08990T0PT	superfamily	277570	828	892	8.88768e-05	43.9261	cl22855	TNFRSF superfamily
Salpingoeca rosetta	Choanoflagellate	PTSG_08990T0PT	PTSG_08990T0PT	superfamily	274992	602	638	0.000463932	41.4297	cl15729	Syntroph_Cxxx superfamily
Salpingoeca rosetta	Choanoflagellate	PTSG_08990T0PT	PTSG_08990T0PT	superfamily	274992	743	777	0.00353714	38.7333	cl15729	Syntroph_Cxxx superfamily
Salpingoeca rosetta	Choanoflagellate	PTSG_08990T0PT	PTSG_08990T0PT	multi-dom	222943	909	1151	1.43293e-15	78.9266	PHA02927	PHA02927
Salpingoeca rosetta	Choanoflagellate	PTSG_08990T0PT	PTSG_08990T0PT	multi-dom	222943	1029	1349	5.09308e-12	67.7558	PHA02927	PHA02927
Salpingoeca rosetta	Choanoflagellate	PTSG_08990T0PT	PTSG_08990T0PT	multi-dom	250112	720	893	0.00851651	38.1637	pfam00757	Furin-like
Salpingoeca rosetta	Choanoflagellate	PTSG_09083T0PT	PTSG_09083T0PT	superfamily	277570	143	234	0.00102981	40.4266	cl22855	TNFRSF superfamily
Salpingoeca rosetta	Choanoflagellate	PTSG_09083T0PT	PTSG_09083T0PT	superfamily	265432	2000	2116	0.00272917	39.3104	cl14606	Reeler_cohesin_like superfamily
Salpingoeca rosetta	Choanoflagellate	PTSG_09094T0PT	PTSG_09094T0PT	superfamily	263517	199	288	1.41331e-06	49.2255	cl07971	Glyco_hydro_3 superfamily
Salpingoeca rosetta	Choanoflagellate	PTSG_09094T0PT	PTSG_09094T0PT	specific	249514	347	382	0.00437732	35.8065	pfam00020	TNFR_c6
Salpingoeca rosetta	Choanoflagellate	PTSG_09094T0PT	PTSG_09094T0PT	superfamily	277570	347	382	0.00437732	35.8065	cl22855	TNFRSF superfamily
Salpingoeca rosetta	Choanoflagellate	PTSG_09682T0PT	PTSG_09682T0PT	superfamily	277570	391	518	3.40864e-05	43.0596	cl22855	TNFRSF superfamily
Salpingoeca rosetta	Choanoflagellate	PTSG_09682T0PT	PTSG_09682T0PT	superfamily	263517	38	127	0.000104742	43.0623	cl07971	Glyco_hydro_3 superfamily
Salpingoeca rosetta	Choanoflagellate	PTSG_09707T0PT	PTSG_09707T0PT	superfamily	277570	415	492	9.13209e-06	45.1268	cl22855	TNFRSF superfamily
Salpingoeca rosetta	Choanoflagellate	PTSG_09771T0PT	PTSG_09771T0PT	superfamily	277570	570	715	6.23272e-08	52.4087	cl22855	TNFRSF superfamily
Salpingoeca rosetta	Choanoflagellate	PTSG_09771T0PT	PTSG_09771T0PT	superfamily	277570	385	512	8.50209e-06	45.9287	cl22855	TNFRSF superfamily
Salpingoeca rosetta	Choanoflagellate	PTSG_09771T0PT	PTSG_09771T0PT	superfamily	277570	955	1052	0.000157897	41.904	cl22855	TNFRSF superfamily
Salpingoeca rosetta	Choanoflagellate	PTSG_09771T0PT	PTSG_09771T0PT	superfamily	277570	190	313	0.000257374	41.2748	cl22855	TNFRSF superfamily
Salpingoeca rosetta	Choanoflagellate	PTSG_09788T0PT	PTSG_09788T0PT	specific	153056	436	473	5.83235e-05	42.0648	cd00033	CCP
Salpingoeca rosetta	Choanoflagellate	PTSG_09788T0PT	PTSG_09788T0PT	superfamily	260152	436	473	5.83235e-05	42.0648	cl00043	CCP superfamily
Salpingoeca rosetta	Choanoflagellate	PTSG_09788T0PT	PTSG_09788T0PT	superfamily	277570	471	537	7.01345e-13	67.3271	cl22855	TNFRSF superfamily
Salpingoeca rosetta	Choanoflagellate	PTSG_09788T0PT	PTSG_09788T0PT	superfamily	271583	209	382	1.19961e-05	45.8996	cl02488	SPEC superfamily
Salpingoeca rosetta	Choanoflagellate	PTSG_09788T0PT	PTSG_09788T0PT	superfamily	277584	9	99	0.00328323	36.7967	cl22869	TIR_2 superfamily
Salpingoeca rosetta	Choanoflagellate	PTSG_09827T0PT	PTSG_09827T0PT	specific	238021	190	236	1.3442e-07	48.6692	cd00064	FU
Salpingoeca rosetta	Choanoflagellate	PTSG_09827T0PT	PTSG_09827T0PT	superfamily	241585	190	236	1.3442e-07	48.6692	cl00066	FU superfamily
Salpingoeca rosetta	Choanoflagellate	PTSG_09827T0PT	PTSG_09827T0PT	specific	238020	7	68	2.1894e-06	45.9503	cd00063	FN3
Salpingoeca rosetta	Choanoflagellate	PTSG_09827T0PT	PTSG_09827T0PT	superfamily	277546	7	68	2.1894e-06	45.9503	cl21522	FN3 superfamily
Salpingoeca rosetta	Choanoflagellate	PTSG_09827T0PT	PTSG_09827T0PT	specific	238021	238	285	0.000151354	39.8096	cd00064	FU
Salpingoeca rosetta	Choanoflagellate	PTSG_09827T0PT	PTSG_09827T0PT	superfamily	241585	238	285	0.000151354	39.8096	cl00066	FU superfamily
Salpingoeca rosetta	Choanoflagellate	PTSG_09827T0PT	PTSG_09827T0PT	specific	238021	337	368	0.00887016	34.802	cd00064	FU
Salpingoeca rosetta	Choanoflagellate	PTSG_09827T0PT	PTSG_09827T0PT	superfamily	241585	337	368	0.00887016	34.802	cl00066	FU superfamily
Salpingoeca rosetta	Choanoflagellate	PTSG_09827T0PT	PTSG_09827T0PT	superfamily	277570	90	141	1.57912e-05	43.4039	cl22855	TNFRSF superfamily
Salpingoeca rosetta	Choanoflagellate	PTSG_10030T0PT	PTSG_10030T0PT	specific	276900	84	174	1.66665e-13	64.9231	cd00185	TNFRSF
Salpingoeca rosetta	Choanoflagellate	PTSG_10030T0PT	PTSG_10030T0PT	superfamily	277570	84	174	1.66665e-13	64.9231	cl22855	TNFRSF superfamily
Salpingoeca rosetta	Choanoflagellate	PTSG_10095T0PT	PTSG_10095T0PT	specific	238021	731	779	1.93887e-07	50.5952	cd00064	FU
Salpingoeca rosetta	Choanoflagellate	PTSG_10095T0PT	PTSG_10095T0PT	superfamily	241585	731	779	1.93887e-07	50.5952	cl00066	FU superfamily
Salpingoeca rosetta	Choanoflagellate	PTSG_10095T0PT	PTSG_10095T0PT	specific	238021	487	534	1.28923e-06	48.284	cd00064	FU
Salpingoeca rosetta	Choanoflagellate	PTSG_10095T0PT	PTSG_10095T0PT	superfamily	241585	487	534	1.28923e-06	48.284	cl00066	FU superfamily
Salpingoeca rosetta	Choanoflagellate	PTSG_10095T0PT	PTSG_10095T0PT	specific	238021	683	730	2.42835e-05	44.432	cd00064	FU
Salpingoeca rosetta	Choanoflagellate	PTSG_10095T0PT	PTSG_10095T0PT	superfamily	241585	683	730	2.42835e-05	44.432	cl00066	FU superfamily
Salpingoeca rosetta	Choanoflagellate	PTSG_10095T0PT	PTSG_10095T0PT	specific	276900	1593	1653	0.000192664	42.1963	cd00185	TNFRSF
Salpingoeca rosetta	Choanoflagellate	PTSG_10095T0PT	PTSG_10095T0PT	superfamily	277570	1593	1653	0.000192664	42.1963	cl22855	TNFRSF superfamily
Salpingoeca rosetta	Choanoflagellate	PTSG_10095T0PT	PTSG_10095T0PT	superfamily	277570	1397	1532	2.01688e-08	55.1735	cl22855	TNFRSF superfamily
Salpingoeca rosetta	Choanoflagellate	PTSG_10095T0PT	PTSG_10095T0PT	superfamily	277570	829	996	2.03273e-08	55.386	cl22855	TNFRSF superfamily
Salpingoeca rosetta	Choanoflagellate	PTSG_10095T0PT	PTSG_10095T0PT	superfamily	277570	1200	1326	4.31209e-08	54.4031	cl22855	TNFRSF superfamily
Salpingoeca rosetta	Choanoflagellate	PTSG_10095T0PT	PTSG_10095T0PT	specific	255921	236	318	8.5927e-08	52.7058	pfam10342	GPI-anchored
Salpingoeca rosetta	Choanoflagellate	PTSG_10095T0PT	PTSG_10095T0PT	superfamily	255921	236	318	8.5927e-08	52.7058	cl11010	GPI-anchored superfamily
Salpingoeca rosetta	Choanoflagellate	PTSG_10095T0PT	PTSG_10095T0PT	superfamily	277570	389	557	5.79822e-05	44.6004	cl22855	TNFRSF superfamily
Salpingoeca rosetta	Choanoflagellate	PTSG_10095T0PT	PTSG_10095T0PT	superfamily	277570	1285	1394	0.000182756	43.1608	cl22855	TNFRSF superfamily
Salpingoeca rosetta	Choanoflagellate	PTSG_10095T0PT	PTSG_10095T0PT	superfamily	277570	781	872	0.00300312	38.7295	cl22855	TNFRSF superfamily
Salpingoeca rosetta	Choanoflagellate	PTSG_10095T0PT	PTSG_10095T0PT	superfamily	277570	978	1139	0.00352268	39.3803	cl22855	TNFRSF superfamily
Salpingoeca rosetta	Choanoflagellate	PTSG_10095T0PT	PTSG_10095T0PT	specific	255921	94	176	0.00355516	38.4534	pfam10342	GPI-anchored
Salpingoeca rosetta	Choanoflagellate	PTSG_10095T0PT	PTSG_10095T0PT	superfamily	255921	94	176	0.00355516	38.4534	cl11010	GPI-anchored superfamily
Salpingoeca rosetta	Choanoflagellate	PTSG_10284T0PT	PTSG_10284T0PT	specific	238020	1229	1323	5.92274e-17	79.8479	cd00063	FN3
Salpingoeca rosetta	Choanoflagellate	PTSG_10284T0PT	PTSG_10284T0PT	superfamily	277546	1229	1323	5.92274e-17	79.8479	cl21522	FN3 superfamily
Salpingoeca rosetta	Choanoflagellate	PTSG_10284T0PT	PTSG_10284T0PT	specific	238021	2689	2735	4.65036e-11	61.3808	cd00064	FU
Salpingoeca rosetta	Choanoflagellate	PTSG_10284T0PT	PTSG_10284T0PT	superfamily	241585	2689	2735	4.65036e-11	61.3808	cl00066	FU superfamily
Salpingoeca rosetta	Choanoflagellate	PTSG_10284T0PT	PTSG_10284T0PT	specific	238020	1134	1224	3.95587e-10	59.8175	cd00063	FN3
Salpingoeca rosetta	Choanoflagellate	PTSG_10284T0PT	PTSG_10284T0PT	superfamily	277546	1134	1224	3.95587e-10	59.8175	cl21522	FN3 superfamily
Salpingoeca rosetta	Choanoflagellate	PTSG_10284T0PT	PTSG_10284T0PT	specific	238020	2071	2169	1.80677e-09	57.8915	cd00063	FN3
Salpingoeca rosetta	Choanoflagellate	PTSG_10284T0PT	PTSG_10284T0PT	superfamily	277546	2071	2169	1.80677e-09	57.8915	cl21522	FN3 superfamily
Salpingoeca rosetta	Choanoflagellate	PTSG_10284T0PT	PTSG_10284T0PT	specific	238020	1968	2065	3.36764e-09	57.1211	cd00063	FN3
Salpingoeca rosetta	Choanoflagellate	PTSG_10284T0PT	PTSG_10284T0PT	superfamily	277546	1968	2065	3.36764e-09	57.1211	cl21522	FN3 superfamily
Salpingoeca rosetta	Choanoflagellate	PTSG_10284T0PT	PTSG_10284T0PT	specific	238020	2477	2567	8.99934e-09	55.9655	cd00063	FN3
Salpingoeca rosetta	Choanoflagellate	PTSG_10284T0PT	PTSG_10284T0PT	superfamily	277546	2477	2567	8.99934e-09	55.9655	cl21522	FN3 superfamily
Salpingoeca rosetta	Choanoflagellate	PTSG_10284T0PT	PTSG_10284T0PT	specific	238021	2737	2782	1.07633e-08	54.8324	cd00064	FU
Salpingoeca rosetta	Choanoflagellate	PTSG_10284T0PT	PTSG_10284T0PT	superfamily	241585	2737	2782	1.07633e-08	54.8324	cl00066	FU superfamily
Salpingoeca rosetta	Choanoflagellate	PTSG_10284T0PT	PTSG_10284T0PT	specific	238020	2291	2377	2.30227e-07	51.7283	cd00063	FN3
Salpingoeca rosetta	Choanoflagellate	PTSG_10284T0PT	PTSG_10284T0PT	superfamily	277546	2291	2377	2.30227e-07	51.7283	cl21522	FN3 superfamily
Salpingoeca rosetta	Choanoflagellate	PTSG_10284T0PT	PTSG_10284T0PT	specific	238020	1919	1961	1.05122e-05	46.3355	cd00063	FN3
Salpingoeca rosetta	Choanoflagellate	PTSG_10284T0PT	PTSG_10284T0PT	superfamily	277546	1919	1961	1.05122e-05	46.3355	cl21522	FN3 superfamily
Salpingoeca rosetta	Choanoflagellate	PTSG_10284T0PT	PTSG_10284T0PT	specific	238020	1086	1127	7.18959e-05	44.0243	cd00063	FN3
Salpingoeca rosetta	Choanoflagellate	PTSG_10284T0PT	PTSG_10284T0PT	superfamily	277546	1086	1127	7.18959e-05	44.0243	cl21522	FN3 superfamily
Salpingoeca rosetta	Choanoflagellate	PTSG_10284T0PT	PTSG_10284T0PT	specific	238020	181	283	0.00104378	40.1723	cd00063	FN3
Salpingoeca rosetta	Choanoflagellate	PTSG_10284T0PT	PTSG_10284T0PT	superfamily	277546	181	283	0.00104378	40.1723	cl21522	FN3 superfamily
Salpingoeca rosetta	Choanoflagellate	PTSG_10284T0PT	PTSG_10284T0PT	specific	238020	2387	2463	0.00148217	39.7871	cd00063	FN3
Salpingoeca rosetta	Choanoflagellate	PTSG_10284T0PT	PTSG_10284T0PT	superfamily	277546	2387	2463	0.00148217	39.7871	cl21522	FN3 superfamily
Salpingoeca rosetta	Choanoflagellate	PTSG_10284T0PT	PTSG_10284T0PT	specific	238020	75	158	0.00508827	38.2463	cd00063	FN3
Salpingoeca rosetta	Choanoflagellate	PTSG_10284T0PT	PTSG_10284T0PT	superfamily	277546	75	158	0.00508827	38.2463	cl21522	FN3 superfamily
Salpingoeca rosetta	Choanoflagellate	PTSG_10284T0PT	PTSG_10284T0PT	specific	254268	1707	1853	1.18853e-16	79.9825	pfam07534	TLD
Salpingoeca rosetta	Choanoflagellate	PTSG_10284T0PT	PTSG_10284T0PT	superfamily	261195	1707	1853	1.18853e-16	79.9825	cl02144	TLD superfamily
Salpingoeca rosetta	Choanoflagellate	PTSG_10284T0PT	PTSG_10284T0PT	specific	254268	883	1024	2.35767e-16	79.2121	pfam07534	TLD
Salpingoeca rosetta	Choanoflagellate	PTSG_10284T0PT	PTSG_10284T0PT	superfamily	261195	883	1024	2.35767e-16	79.2121	cl02144	TLD superfamily
Salpingoeca rosetta	Choanoflagellate	PTSG_10284T0PT	PTSG_10284T0PT	superfamily	277570	2568	2664	1.22199e-10	62.3195	cl22855	TNFRSF superfamily
Salpingoeca rosetta	Choanoflagellate	PTSG_10284T0PT	PTSG_10284T0PT	specific	214589	2829	2866	1.66763e-06	48.275	smart00261	FU
Salpingoeca rosetta	Choanoflagellate	PTSG_10284T0PT	PTSG_10284T0PT	superfamily	241585	2829	2866	1.66763e-06	48.275	cl00066	FU superfamily
Salpingoeca rosetta	Choanoflagellate	PTSG_10284T0PT	PTSG_10284T0PT	specific	214589	2779	2821	2.82102e-05	44.423	smart00261	FU
Salpingoeca rosetta	Choanoflagellate	PTSG_10284T0PT	PTSG_10284T0PT	superfamily	241585	2779	2821	2.82102e-05	44.423	cl00066	FU superfamily
Salpingoeca rosetta	Choanoflagellate	PTSG_10284T0PT	PTSG_10284T0PT	specific	249533	294	336	0.001751	39.3288	pfam00041	fn3
Salpingoeca rosetta	Choanoflagellate	PTSG_10284T0PT	PTSG_10284T0PT	superfamily	277546	294	336	0.001751	39.3288	cl21522	FN3 superfamily
Salpingoeca rosetta	Choanoflagellate	PTSG_10284T0PT	PTSG_10284T0PT	multi-dom	258980	2689	2798	7.08192e-11	62.7683	pfam14843	GF_recep_IV
Salpingoeca rosetta	Choanoflagellate	PTSG_10482T0PT	PTSG_10482T0PT	specific	238021	1880	1926	5.01644e-08	52.5212	cd00064	FU
Salpingoeca rosetta	Choanoflagellate	PTSG_10482T0PT	PTSG_10482T0PT	superfamily	241585	1880	1926	5.01644e-08	52.5212	cl00066	FU superfamily
Salpingoeca rosetta	Choanoflagellate	PTSG_10482T0PT	PTSG_10482T0PT	specific	257711	1310	1471	7.17163e-15	75.1165	pfam13385	Laminin_G_3
Salpingoeca rosetta	Choanoflagellate	PTSG_10482T0PT	PTSG_10482T0PT	superfamily	277576	1310	1471	7.17163e-15	75.1165	cl22861	LamG superfamily
Salpingoeca rosetta	Choanoflagellate	PTSG_10482T0PT	PTSG_10482T0PT	superfamily	277570	1603	1708	3.28248e-11	63.9615	cl22855	TNFRSF superfamily
Salpingoeca rosetta	Choanoflagellate	PTSG_10482T0PT	PTSG_10482T0PT	superfamily	277570	1688	1836	1.62052e-10	61.9343	cl22855	TNFRSF superfamily
Salpingoeca rosetta	Choanoflagellate	PTSG_10482T0PT	PTSG_10482T0PT	superfamily	277570	2235	2296	1.44556e-09	58.9571	cl22855	TNFRSF superfamily
Salpingoeca rosetta	Choanoflagellate	PTSG_10482T0PT	PTSG_10482T0PT	superfamily	277570	2001	2180	4.20613e-07	51.2738	cl22855	TNFRSF superfamily
Salpingoeca rosetta	Choanoflagellate	PTSG_10482T0PT	PTSG_10482T0PT	specific	257711	98	245	1.69382e-06	49.3081	pfam13385	Laminin_G_3
Salpingoeca rosetta	Choanoflagellate	PTSG_10482T0PT	PTSG_10482T0PT	superfamily	277576	98	245	1.69382e-06	49.3081	cl22861	LamG superfamily
Salpingoeca rosetta	Choanoflagellate	PTSG_10482T0PT	PTSG_10482T0PT	superfamily	277570	1497	1651	3.1895e-06	48.5536	cl22855	TNFRSF superfamily
Salpingoeca rosetta	Choanoflagellate	PTSG_10482T0PT	PTSG_10482T0PT	superfamily	261196	1109	1221	3.28955e-06	48.323	cl02148	APC10-like superfamily
Salpingoeca rosetta	Choanoflagellate	PTSG_10482T0PT	PTSG_10482T0PT	superfamily	277570	2461	2529	1.31797e-05	46.4	cl22855	TNFRSF superfamily
Salpingoeca rosetta	Choanoflagellate	PTSG_10482T0PT	PTSG_10482T0PT	superfamily	276282	615	763	8.89881e-05	43.8929	cl19911	CBM_4_9 superfamily
Salpingoeca rosetta	Choanoflagellate	PTSG_10482T0PT	PTSG_10482T0PT	superfamily	277570	2273	2332	0.000716778	40.6555	cl22855	TNFRSF superfamily
Salpingoeca rosetta	Choanoflagellate	PTSG_10482T0PT	PTSG_10482T0PT	specific	214589	1830	1870	0.00603919	37.4894	smart00261	FU
Salpingoeca rosetta	Choanoflagellate	PTSG_10482T0PT	PTSG_10482T0PT	superfamily	241585	1830	1870	0.00603919	37.4894	cl00066	FU superfamily
Salpingoeca rosetta	Choanoflagellate	PTSG_10516T0PT	PTSG_10516T0PT	specific	276900	149	219	3.64277e-06	46.0483	cd00185	TNFRSF
Salpingoeca rosetta	Choanoflagellate	PTSG_10516T0PT	PTSG_10516T0PT	superfamily	277570	149	219	3.64277e-06	46.0483	cl22855	TNFRSF superfamily
Salpingoeca rosetta	Choanoflagellate	PTSG_10516T0PT	PTSG_10516T0PT	superfamily	277570	50	119	1.90835e-08	53.9464	cl22855	TNFRSF superfamily
Salpingoeca rosetta	Choanoflagellate	PTSG_10516T0PT	PTSG_10516T0PT	superfamily	277570	22	74	5.22957e-05	42.6977	cl22855	TNFRSF superfamily
Salpingoeca rosetta	Choanoflagellate	PTSG_10516T0PT	PTSG_10516T0PT	superfamily	111397	492	569	0.00147397	38.0911	cl03620	HYR superfamily
Salpingoeca rosetta	Choanoflagellate	PTSG_10539T0PT	PTSG_10539T0PT	specific	238006	2469	2712	2.18769e-60	210.135	cd00047	PTPc
Salpingoeca rosetta	Choanoflagellate	PTSG_10539T0PT	PTSG_10539T0PT	superfamily	271903	2469	2712	2.18769e-60	210.135	cl21483	PTPc superfamily
Salpingoeca rosetta	Choanoflagellate	PTSG_10539T0PT	PTSG_10539T0PT	superfamily	277570	1591	1738	2.65934e-07	51.9192	cl22855	TNFRSF superfamily
Salpingoeca rosetta	Choanoflagellate	PTSG_10539T0PT	PTSG_10539T0PT	superfamily	277570	391	566	1.7771e-05	46.1412	cl22855	TNFRSF superfamily
Salpingoeca rosetta	Choanoflagellate	PTSG_10539T0PT	PTSG_10539T0PT	superfamily	277570	1458	1575	8.02376e-05	44.0178	cl22855	TNFRSF superfamily
Salpingoeca rosetta	Choanoflagellate	PTSG_10539T0PT	PTSG_10539T0PT	multi-dom	214550	2442	2712	2.90136e-69	236.787	smart00194	PTPc
Salpingoeca rosetta	Choanoflagellate	PTSG_10543T0PT	PTSG_10543T0PT	superfamily	277570	29	151	7.906e-08	52.3678	cl22855	TNFRSF superfamily
Salpingoeca rosetta	Choanoflagellate	PTSG_10543T0PT	PTSG_10543T0PT	specific	258045	355	389	0.000893761	39.5508	pfam13754	Big_3_4
Salpingoeca rosetta	Choanoflagellate	PTSG_10543T0PT	PTSG_10543T0PT	superfamily	258045	355	389	0.000893761	39.5508	cl16375	Big_3_4 superfamily
Salpingoeca rosetta	Choanoflagellate	PTSG_10646T0PT	PTSG_10646T0PT	specific	276900	251	308	7.75425e-05	42.5815	cd00185	TNFRSF
Salpingoeca rosetta	Choanoflagellate	PTSG_10646T0PT	PTSG_10646T0PT	superfamily	277570	251	308	7.75425e-05	42.5815	cl22855	TNFRSF superfamily
Salpingoeca rosetta	Choanoflagellate	PTSG_10646T0PT	PTSG_10646T0PT	superfamily	277570	117	211	8.91039e-10	58.4675	cl22855	TNFRSF superfamily
Salpingoeca rosetta	Choanoflagellate	PTSG_10646T0PT	PTSG_10646T0PT	superfamily	277570	287	442	1.72781e-09	57.4532	cl22855	TNFRSF superfamily
Salpingoeca rosetta	Choanoflagellate	PTSG_10646T0PT	PTSG_10646T0PT	superfamily	277570	516	541	0.00203369	38.0111	cl22855	TNFRSF superfamily
Salpingoeca rosetta	Choanoflagellate	PTSG_10646T0PT	PTSG_10646T0PT	superfamily	111397	815	892	0.00536211	36.5503	cl03620	HYR superfamily
Salpingoeca rosetta	Choanoflagellate	PTSG_11120T0PT	PTSG_11120T0PT	specific	198173	2655	2734	3.87133e-15	74.029	cd00173	SH2
Salpingoeca rosetta	Choanoflagellate	PTSG_11120T0PT	PTSG_11120T0PT	superfamily	265655	2655	2734	3.87133e-15	74.029	cl15255	SH2 superfamily
Salpingoeca rosetta	Choanoflagellate	PTSG_11120T0PT	PTSG_11120T0PT	specific	198173	2518	2599	1.79987e-10	60.5471	cd00173	SH2
Salpingoeca rosetta	Choanoflagellate	PTSG_11120T0PT	PTSG_11120T0PT	superfamily	265655	2518	2599	1.79987e-10	60.5471	cl15255	SH2 superfamily
Salpingoeca rosetta	Choanoflagellate	PTSG_11120T0PT	PTSG_11120T0PT	specific	238021	1308	1348	3.19623e-07	50.21	cd00064	FU
Salpingoeca rosetta	Choanoflagellate	PTSG_11120T0PT	PTSG_11120T0PT	superfamily	241585	1308	1348	3.19623e-07	50.21	cl00066	FU superfamily
Salpingoeca rosetta	Choanoflagellate	PTSG_11120T0PT	PTSG_11120T0PT	specific	238021	705	749	2.44253e-06	47.5136	cd00064	FU
Salpingoeca rosetta	Choanoflagellate	PTSG_11120T0PT	PTSG_11120T0PT	superfamily	241585	705	749	2.44253e-06	47.5136	cl00066	FU superfamily
Salpingoeca rosetta	Choanoflagellate	PTSG_11120T0PT	PTSG_11120T0PT	specific	238021	657	699	0.000485516	40.9652	cd00064	FU
Salpingoeca rosetta	Choanoflagellate	PTSG_11120T0PT	PTSG_11120T0PT	superfamily	241585	657	699	0.000485516	40.9652	cl00066	FU superfamily
Salpingoeca rosetta	Choanoflagellate	PTSG_11120T0PT	PTSG_11120T0PT	specific	238021	1355	1405	0.00411876	37.8836	cd00064	FU
Salpingoeca rosetta	Choanoflagellate	PTSG_11120T0PT	PTSG_11120T0PT	superfamily	241585	1355	1405	0.00411876	37.8836	cl00066	FU superfamily
Salpingoeca rosetta	Choanoflagellate	PTSG_11120T0PT	PTSG_11120T0PT	superfamily	258842	29	184	1.78524e-22	97.7302	cl20641	DERM superfamily
Salpingoeca rosetta	Choanoflagellate	PTSG_11120T0PT	PTSG_11120T0PT	superfamily	277570	1004	1148	6.96034e-12	66.3128	cl22855	TNFRSF superfamily
Salpingoeca rosetta	Choanoflagellate	PTSG_11120T0PT	PTSG_11120T0PT	superfamily	277570	1086	1233	2.87982e-11	64.3467	cl22855	TNFRSF superfamily
Salpingoeca rosetta	Choanoflagellate	PTSG_11120T0PT	PTSG_11120T0PT	superfamily	277570	1802	1939	8.8338e-10	59.6231	cl22855	TNFRSF superfamily
Salpingoeca rosetta	Choanoflagellate	PTSG_11120T0PT	PTSG_11120T0PT	superfamily	277570	492	630	3.90856e-08	54.4031	cl22855	TNFRSF superfamily
Salpingoeca rosetta	Choanoflagellate	PTSG_11120T0PT	PTSG_11120T0PT	superfamily	277570	1616	1759	9.67506e-08	53.176	cl22855	TNFRSF superfamily
Salpingoeca rosetta	Choanoflagellate	PTSG_11120T0PT	PTSG_11120T0PT	superfamily	277570	1894	2037	3.71916e-07	51.2531	cl22855	TNFRSF superfamily
Salpingoeca rosetta	Choanoflagellate	PTSG_11120T0PT	PTSG_11120T0PT	superfamily	277570	808	1004	2.6982e-06	48.6251	cl22855	TNFRSF superfamily
Salpingoeca rosetta	Choanoflagellate	PTSG_11120T0PT	PTSG_11120T0PT	superfamily	277570	229	302	0.00032371	41.8111	cl22855	TNFRSF superfamily
Salpingoeca rosetta	Choanoflagellate	PTSG_11120T0PT	PTSG_11120T0PT	superfamily	277570	2051	2180	0.000579828	41.62	cl22855	TNFRSF superfamily
Salpingoeca rosetta	Choanoflagellate	PTSG_11120T0PT	PTSG_11120T0PT	superfamily	277570	397	471	0.000645882	40.6555	cl22855	TNFRSF superfamily
Salpingoeca rosetta	Choanoflagellate	PTSG_11120T0PT	PTSG_11120T0PT	superfamily	254369	288	349	0.0044396	37.7785	cl06646	GCC2_GCC3 superfamily
Salpingoeca rosetta	Choanoflagellate	PTSG_11120T0PT	PTSG_11120T0PT	multi-dom	258980	657	764	5.81978e-07	50.4419	pfam14843	GF_recep_IV
Salpingoeca rosetta	Choanoflagellate	PTSG_11280T1PT	PTSG_11280T1PT	superfamily	277570	273	315	0.000745467	38.5616	cl22855	TNFRSF superfamily
Salpingoeca rosetta	Choanoflagellate	PTSG_11280T0PT	PTSG_11280T0PT	superfamily	263517	89	314	4.2168e-10	60.3963	cl07971	Glyco_hydro_3 superfamily
Salpingoeca rosetta	Choanoflagellate	PTSG_11280T0PT	PTSG_11280T0PT	superfamily	277570	489	531	0.00105045	38.5616	cl22855	TNFRSF superfamily
Salpingoeca rosetta	Choanoflagellate	PTSG_11387T0PT	PTSG_11387T0PT	superfamily	277570	365	492	4.87566e-07	49.7807	cl22855	TNFRSF superfamily
Salpingoeca rosetta	Choanoflagellate	PTSG_11387T0PT	PTSG_11387T0PT	superfamily	277570	560	695	1.89106e-05	45.1583	cl22855	TNFRSF superfamily
Salpingoeca rosetta	Choanoflagellate	PTSG_11387T0PT	PTSG_11387T0PT	superfamily	277570	935	1032	9.1581e-05	43.0596	cl22855	TNFRSF superfamily
Salpingoeca rosetta	Choanoflagellate	PTSG_11387T0PT	PTSG_11387T0PT	superfamily	277570	177	304	0.000130503	42.4619	cl22855	TNFRSF superfamily
Salpingoeca rosetta	Choanoflagellate	PTSG_11558T0PT	PTSG_11558T0PT	specific	276900	780	868	5.13768e-06	46.8187	cd00185	TNFRSF
Salpingoeca rosetta	Choanoflagellate	PTSG_11558T0PT	PTSG_11558T0PT	superfamily	277570	780	868	5.13768e-06	46.8187	cl22855	TNFRSF superfamily
Salpingoeca rosetta	Choanoflagellate	PTSG_11558T0PT	PTSG_11558T0PT	specific	249499	899	1133	1.86061e-32	128.875	pfam00003	7tm_3
Salpingoeca rosetta	Choanoflagellate	PTSG_11558T0PT	PTSG_11558T0PT	superfamily	249499	899	1133	1.86061e-32	128.875	cl02802	7tm_3 superfamily
Salpingoeca rosetta	Choanoflagellate	PTSG_11558T0PT	PTSG_11558T0PT	superfamily	277570	713	819	8.6637e-13	68.6555	cl22855	TNFRSF superfamily
Salpingoeca rosetta	Choanoflagellate	PTSG_11558T0PT	PTSG_11558T0PT	superfamily	277570	662	755	1.14762e-07	52.7908	cl22855	TNFRSF superfamily
Salpingoeca rosetta	Choanoflagellate	PTSG_11716T0PT	PTSG_11716T0PT	specific	251115	952	1031	2.05333e-19	86.1938	pfam02140	Gal_Lectin
Salpingoeca rosetta	Choanoflagellate	PTSG_11716T0PT	PTSG_11716T0PT	superfamily	251115	952	1031	2.05333e-19	86.1938	cl03463	Gal_Lectin superfamily
Salpingoeca rosetta	Choanoflagellate	PTSG_11716T0PT	PTSG_11716T0PT	specific	251115	1154	1230	2.73614e-19	85.8086	pfam02140	Gal_Lectin
Salpingoeca rosetta	Choanoflagellate	PTSG_11716T0PT	PTSG_11716T0PT	superfamily	251115	1154	1230	2.73614e-19	85.8086	cl03463	Gal_Lectin superfamily
Salpingoeca rosetta	Choanoflagellate	PTSG_11716T0PT	PTSG_11716T0PT	specific	257711	750	927	1.68048e-16	79.7389	pfam13385	Laminin_G_3
Salpingoeca rosetta	Choanoflagellate	PTSG_11716T0PT	PTSG_11716T0PT	superfamily	277576	750	927	1.68048e-16	79.7389	cl22861	LamG superfamily
Salpingoeca rosetta	Choanoflagellate	PTSG_11716T0PT	PTSG_11716T0PT	specific	257711	365	540	2.41562e-16	79.3537	pfam13385	Laminin_G_3
Salpingoeca rosetta	Choanoflagellate	PTSG_11716T0PT	PTSG_11716T0PT	superfamily	277576	365	540	2.41562e-16	79.3537	cl22861	LamG superfamily
Salpingoeca rosetta	Choanoflagellate	PTSG_11716T0PT	PTSG_11716T0PT	superfamily	277570	1631	1790	2.73842e-14	73.4903	cl22855	TNFRSF superfamily
Salpingoeca rosetta	Choanoflagellate	PTSG_11716T0PT	PTSG_11716T0PT	superfamily	277570	1549	1672	4.71392e-12	66.698	cl22855	TNFRSF superfamily
Salpingoeca rosetta	Choanoflagellate	PTSG_11716T0PT	PTSG_11716T0PT	superfamily	277570	1990	2122	1.38196e-10	62.0756	cl22855	TNFRSF superfamily
Salpingoeca rosetta	Choanoflagellate	PTSG_11716T0PT	PTSG_11716T0PT	superfamily	277570	1892	2030	5.16511e-10	60.1127	cl22855	TNFRSF superfamily
Salpingoeca rosetta	Choanoflagellate	PTSG_11716T0PT	PTSG_11716T0PT	specific	251115	1055	1133	1.81208e-09	57.3038	pfam02140	Gal_Lectin
Salpingoeca rosetta	Choanoflagellate	PTSG_11716T0PT	PTSG_11716T0PT	superfamily	251115	1055	1133	1.81208e-09	57.3038	cl03463	Gal_Lectin superfamily
Salpingoeca rosetta	Choanoflagellate	PTSG_11716T0PT	PTSG_11716T0PT	superfamily	277570	1245	1405	5.21354e-09	56.9267	cl22855	TNFRSF superfamily
Salpingoeca rosetta	Choanoflagellate	PTSG_11716T0PT	PTSG_11716T0PT	superfamily	114019	31	160	7.73103e-09	56.3024	cl05028	AbfB superfamily
Salpingoeca rosetta	Choanoflagellate	PTSG_11716T0PT	PTSG_11716T0PT	superfamily	277570	1474	1610	4.49273e-08	53.9413	cl22855	TNFRSF superfamily
Salpingoeca rosetta	Choanoflagellate	PTSG_11716T0PT	PTSG_11716T0PT	superfamily	277570	1718	1895	3.25811e-05	45.1583	cl22855	TNFRSF superfamily
Salpingoeca rosetta	Choanoflagellate	PTSG_11716T0PT	PTSG_11716T0PT	superfamily	277570	1378	1509	0.000313368	42.4619	cl22855	TNFRSF superfamily
Salpingoeca rosetta	Choanoflagellate	PTSG_11716T0PT	PTSG_11716T0PT	superfamily	277570	2104	2187	0.000519693	41.0407	cl22855	TNFRSF superfamily
Salpingoeca rosetta	Choanoflagellate	PTSG_11806T0PT	PTSG_11806T0PT	specific	238021	99	153	3.80745e-06	47.5136	cd00064	FU
Salpingoeca rosetta	Choanoflagellate	PTSG_11806T0PT	PTSG_11806T0PT	superfamily	241585	99	153	3.80745e-06	47.5136	cl00066	FU superfamily
Salpingoeca rosetta	Choanoflagellate	PTSG_11806T0PT	PTSG_11806T0PT	specific	238011	3266	3303	7.78041e-05	43.3942	cd00054	EGF_CA
Salpingoeca rosetta	Choanoflagellate	PTSG_11806T0PT	PTSG_11806T0PT	superfamily	277544	3266	3303	7.78041e-05	43.3942	cl21504	EGF_CA superfamily
Salpingoeca rosetta	Choanoflagellate	PTSG_11806T0PT	PTSG_11806T0PT	superfamily	277570	1008	1143	2.93984e-10	61.7219	cl22855	TNFRSF superfamily
Salpingoeca rosetta	Choanoflagellate	PTSG_11806T0PT	PTSG_11806T0PT	superfamily	277570	1478	1630	6.77041e-09	57.4847	cl22855	TNFRSF superfamily
Salpingoeca rosetta	Choanoflagellate	PTSG_11806T0PT	PTSG_11806T0PT	superfamily	277570	159	296	9.15834e-09	57.0229	cl22855	TNFRSF superfamily
Salpingoeca rosetta	Choanoflagellate	PTSG_11806T0PT	PTSG_11806T0PT	superfamily	277570	512	632	1.40794e-08	56.5415	cl22855	TNFRSF superfamily
Salpingoeca rosetta	Choanoflagellate	PTSG_11806T0PT	PTSG_11806T0PT	superfamily	277570	810	937	1.93e-08	55.9439	cl22855	TNFRSF superfamily
Salpingoeca rosetta	Choanoflagellate	PTSG_11806T0PT	PTSG_11806T0PT	superfamily	277570	233	381	6.73989e-08	54.3347	cl22855	TNFRSF superfamily
Salpingoeca rosetta	Choanoflagellate	PTSG_11806T0PT	PTSG_11806T0PT	superfamily	277570	1178	1312	4.23269e-07	51.534	cl22855	TNFRSF superfamily
Salpingoeca rosetta	Choanoflagellate	PTSG_11806T0PT	PTSG_11806T0PT	superfamily	277570	587	749	5.57125e-07	51.3215	cl22855	TNFRSF superfamily
Salpingoeca rosetta	Choanoflagellate	PTSG_11806T0PT	PTSG_11806T0PT	superfamily	277570	15	117	3.19235e-06	49.0254	cl22855	TNFRSF superfamily
Salpingoeca rosetta	Choanoflagellate	PTSG_11806T0PT	PTSG_11806T0PT	superfamily	277570	896	1005	3.70151e-06	48.5536	cl22855	TNFRSF superfamily
Salpingoeca rosetta	Choanoflagellate	PTSG_11806T0PT	PTSG_11806T0PT	superfamily	277570	463	536	1.1827e-05	46.975	cl22855	TNFRSF superfamily
Salpingoeca rosetta	Choanoflagellate	PTSG_11806T0PT	PTSG_11806T0PT	superfamily	277570	1386	1507	7.91411e-05	44.6004	cl22855	TNFRSF superfamily
Salpingoeca rosetta	Choanoflagellate	PTSG_11806T0PT	PTSG_11806T0PT	superfamily	277570	341	488	0.0024935	40.3632	cl22855	TNFRSF superfamily
Salpingoeca rosetta	Choanoflagellate	PTSG_11806T0PT	PTSG_11806T0PT	superfamily	277547	2870	2931	0.00274367	39.0617	cl21530	Dockerin_like superfamily
Salpingoeca rosetta	Choanoflagellate	PTSG_11807T0PT	PTSG_11807T0PT	specific	238727	657	829	3.12315e-38	143.586	cd01450	vWFA_subfamily_ECM
Salpingoeca rosetta	Choanoflagellate	PTSG_11807T0PT	PTSG_11807T0PT	superfamily	277380	657	829	3.12315e-38	143.586	cl00057	vWFA superfamily
Salpingoeca rosetta	Choanoflagellate	PTSG_11807T0PT	PTSG_11807T0PT	specific	206637	1078	1166	5.73141e-24	100.081	cd11304	Cadherin_repeat
Salpingoeca rosetta	Choanoflagellate	PTSG_11807T0PT	PTSG_11807T0PT	superfamily	271780	1078	1166	5.73141e-24	100.081	cl15786	CA_like superfamily
Salpingoeca rosetta	Choanoflagellate	PTSG_11807T0PT	PTSG_11807T0PT	specific	206637	976	1069	2.75725e-19	86.5985	cd11304	Cadherin_repeat
Salpingoeca rosetta	Choanoflagellate	PTSG_11807T0PT	PTSG_11807T0PT	superfamily	271780	976	1069	2.75725e-19	86.5985	cl15786	CA_like superfamily
Salpingoeca rosetta	Choanoflagellate	PTSG_11807T0PT	PTSG_11807T0PT	specific	238021	1793	1841	1.35715e-08	54.062	cd00064	FU
Salpingoeca rosetta	Choanoflagellate	PTSG_11807T0PT	PTSG_11807T0PT	superfamily	241585	1793	1841	1.35715e-08	54.062	cl00066	FU superfamily
Salpingoeca rosetta	Choanoflagellate	PTSG_11807T0PT	PTSG_11807T0PT	specific	238021	1476	1519	1.43112e-07	51.3656	cd00064	FU
Salpingoeca rosetta	Choanoflagellate	PTSG_11807T0PT	PTSG_11807T0PT	superfamily	241585	1476	1519	1.43112e-07	51.3656	cl00066	FU superfamily
Salpingoeca rosetta	Choanoflagellate	PTSG_11807T0PT	PTSG_11807T0PT	specific	238021	1843	1890	1.37488e-06	48.284	cd00064	FU
Salpingoeca rosetta	Choanoflagellate	PTSG_11807T0PT	PTSG_11807T0PT	superfamily	241585	1843	1890	1.37488e-06	48.284	cl00066	FU superfamily
Salpingoeca rosetta	Choanoflagellate	PTSG_11807T0PT	PTSG_11807T0PT	specific	238021	1522	1571	0.000129863	42.506	cd00064	FU
Salpingoeca rosetta	Choanoflagellate	PTSG_11807T0PT	PTSG_11807T0PT	superfamily	241585	1522	1571	0.000129863	42.506	cl00066	FU superfamily
Salpingoeca rosetta	Choanoflagellate	PTSG_11807T0PT	PTSG_11807T0PT	specific	238021	2115	2159	0.000406711	40.9652	cd00064	FU
Salpingoeca rosetta	Choanoflagellate	PTSG_11807T0PT	PTSG_11807T0PT	superfamily	241585	2115	2159	0.000406711	40.9652	cl00066	FU superfamily
Salpingoeca rosetta	Choanoflagellate	PTSG_11807T0PT	PTSG_11807T0PT	superfamily	277570	2138	2325	5.03945e-12	66.5567	cl22855	TNFRSF superfamily
Salpingoeca rosetta	Choanoflagellate	PTSG_11807T0PT	PTSG_11807T0PT	superfamily	250352	506	647	2.78184e-08	54.9299	cl03090	HH_signal superfamily
Salpingoeca rosetta	Choanoflagellate	PTSG_11807T0PT	PTSG_11807T0PT	superfamily	277570	2261	2420	5.74714e-07	50.7636	cl22855	TNFRSF superfamily
Salpingoeca rosetta	Choanoflagellate	PTSG_11807T0PT	PTSG_11807T0PT	superfamily	277570	1266	1369	2.17567e-05	45.8972	cl22855	TNFRSF superfamily
Salpingoeca rosetta	Choanoflagellate	PTSG_11807T0PT	PTSG_11807T0PT	superfamily	277570	1940	2101	4.63887e-05	44.6004	cl22855	TNFRSF superfamily
Salpingoeca rosetta	Choanoflagellate	PTSG_11807T0PT	PTSG_11807T0PT	superfamily	277570	1573	1664	0.00178879	39.4999	cl22855	TNFRSF superfamily
Salpingoeca rosetta	Choanoflagellate	PTSG_11807T0PT	PTSG_11807T0PT	multi-dom	258980	1475	1594	2.19337e-06	48.5159	pfam14843	GF_recep_IV
Salpingoeca rosetta	Choanoflagellate	PTSG_11807T0PT	PTSG_11807T0PT	multi-dom	250112	1781	1945	0.00760064	37.7785	pfam00757	Furin-like
Salpingoeca rosetta	Choanoflagellate	PTSG_11840T0PT	PTSG_11840T0PT	specific	238050	1935	2021	1.98515e-07	53.234	cd00102	IPT
Salpingoeca rosetta	Choanoflagellate	PTSG_11840T0PT	PTSG_11840T0PT	superfamily	265755	1935	2021	1.98515e-07	53.234	cl15674	IPT superfamily
Salpingoeca rosetta	Choanoflagellate	PTSG_11840T0PT	PTSG_11840T0PT	specific	238337	1328	1413	4.25702e-07	52.0717	cd00603	IPT_PCSR
Salpingoeca rosetta	Choanoflagellate	PTSG_11840T0PT	PTSG_11840T0PT	superfamily	265755	1328	1413	4.25702e-07	52.0717	cl15674	IPT superfamily
Salpingoeca rosetta	Choanoflagellate	PTSG_11840T0PT	PTSG_11840T0PT	specific	238337	2732	2818	6.47028e-06	48.6049	cd00603	IPT_PCSR
Salpingoeca rosetta	Choanoflagellate	PTSG_11840T0PT	PTSG_11840T0PT	superfamily	265755	2732	2818	6.47028e-06	48.6049	cl15674	IPT superfamily
Salpingoeca rosetta	Choanoflagellate	PTSG_11840T0PT	PTSG_11840T0PT	specific	238337	275	341	1.58616e-05	47.4493	cd00603	IPT_PCSR
Salpingoeca rosetta	Choanoflagellate	PTSG_11840T0PT	PTSG_11840T0PT	superfamily	265755	275	341	1.58616e-05	47.4493	cl15674	IPT superfamily
Salpingoeca rosetta	Choanoflagellate	PTSG_11840T0PT	PTSG_11840T0PT	specific	238337	4496	4584	7.73057e-05	45.1381	cd00603	IPT_PCSR
Salpingoeca rosetta	Choanoflagellate	PTSG_11840T0PT	PTSG_11840T0PT	superfamily	265755	4496	4584	7.73057e-05	45.1381	cl15674	IPT superfamily
Salpingoeca rosetta	Choanoflagellate	PTSG_11840T0PT	PTSG_11840T0PT	specific	238050	3530	3614	0.00056839	42.4484	cd00102	IPT
Salpingoeca rosetta	Choanoflagellate	PTSG_11840T0PT	PTSG_11840T0PT	superfamily	265755	3530	3614	0.00056839	42.4484	cl15674	IPT superfamily
Salpingoeca rosetta	Choanoflagellate	PTSG_11840T0PT	PTSG_11840T0PT	specific	238337	104	184	0.00106518	41.6714	cd00603	IPT_PCSR
Salpingoeca rosetta	Choanoflagellate	PTSG_11840T0PT	PTSG_11840T0PT	superfamily	265755	104	184	0.00106518	41.6714	cl15674	IPT superfamily
Salpingoeca rosetta	Choanoflagellate	PTSG_11840T0PT	PTSG_11840T0PT	specific	238337	4588	4670	0.00211721	40.901	cd00603	IPT_PCSR
Salpingoeca rosetta	Choanoflagellate	PTSG_11840T0PT	PTSG_11840T0PT	superfamily	265755	4588	4670	0.00211721	40.901	cl15674	IPT superfamily
Salpingoeca rosetta	Choanoflagellate	PTSG_11840T0PT	PTSG_11840T0PT	specific	238050	3087	3172	0.0024396	40.5224	cd00102	IPT
Salpingoeca rosetta	Choanoflagellate	PTSG_11840T0PT	PTSG_11840T0PT	superfamily	265755	3087	3172	0.0024396	40.5224	cl15674	IPT superfamily
Salpingoeca rosetta	Choanoflagellate	PTSG_11840T0PT	PTSG_11840T0PT	specific	238337	715	799	0.00458216	39.7454	cd00603	IPT_PCSR
Salpingoeca rosetta	Choanoflagellate	PTSG_11840T0PT	PTSG_11840T0PT	superfamily	265755	715	799	0.00458216	39.7454	cl15674	IPT superfamily
Salpingoeca rosetta	Choanoflagellate	PTSG_11840T0PT	PTSG_11840T0PT	specific	238337	814	852	0.00585471	39.3602	cd00603	IPT_PCSR
Salpingoeca rosetta	Choanoflagellate	PTSG_11840T0PT	PTSG_11840T0PT	superfamily	265755	814	852	0.00585471	39.3602	cl15674	IPT superfamily
Salpingoeca rosetta	Choanoflagellate	PTSG_11840T0PT	PTSG_11840T0PT	specific	238050	1585	1669	0.00711127	38.9816	cd00102	IPT
Salpingoeca rosetta	Choanoflagellate	PTSG_11840T0PT	PTSG_11840T0PT	superfamily	265755	1585	1669	0.00711127	38.9816	cl15674	IPT superfamily
Salpingoeca rosetta	Choanoflagellate	PTSG_11840T0PT	PTSG_11840T0PT	specific	238337	2560	2643	0.00734925	38.975	cd00603	IPT_PCSR
Salpingoeca rosetta	Choanoflagellate	PTSG_11840T0PT	PTSG_11840T0PT	superfamily	265755	2560	2643	0.00734925	38.975	cl15674	IPT superfamily
Salpingoeca rosetta	Choanoflagellate	PTSG_11840T0PT	PTSG_11840T0PT	specific	238337	981	1068	0.00767753	38.975	cd00603	IPT_PCSR
Salpingoeca rosetta	Choanoflagellate	PTSG_11840T0PT	PTSG_11840T0PT	superfamily	265755	981	1068	0.00767753	38.975	cl15674	IPT superfamily
Salpingoeca rosetta	Choanoflagellate	PTSG_11840T0PT	PTSG_11840T0PT	superfamily	277570	5597	5762	1.37244e-16	82.1375	cl22855	TNFRSF superfamily
Salpingoeca rosetta	Choanoflagellate	PTSG_11840T0PT	PTSG_11840T0PT	superfamily	277570	5804	5948	5.70653e-14	74.0483	cl22855	TNFRSF superfamily
Salpingoeca rosetta	Choanoflagellate	PTSG_11840T0PT	PTSG_11840T0PT	superfamily	277570	6098	6261	5.86526e-13	71.1791	cl22855	TNFRSF superfamily
Salpingoeca rosetta	Choanoflagellate	PTSG_11840T0PT	PTSG_11840T0PT	superfamily	277570	5950	6116	1.42456e-08	57.3119	cl22855	TNFRSF superfamily
Salpingoeca rosetta	Choanoflagellate	PTSG_11840T0PT	PTSG_11840T0PT	superfamily	265755	1506	1572	8.29665e-07	51.1908	cl15674	IPT superfamily
Salpingoeca rosetta	Choanoflagellate	PTSG_11840T0PT	PTSG_11840T0PT	superfamily	277608	4909	5090	9.44153e-07	53.9022	cl22893	JmjC superfamily
Salpingoeca rosetta	Choanoflagellate	PTSG_11840T0PT	PTSG_11840T0PT	superfamily	277570	5514	5576	1.36143e-06	51.2738	cl22855	TNFRSF superfamily
Salpingoeca rosetta	Choanoflagellate	PTSG_11840T0PT	PTSG_11840T0PT	superfamily	277570	7951	8021	2.60778e-05	47.0994	cl22855	TNFRSF superfamily
Salpingoeca rosetta	Choanoflagellate	PTSG_11840T0PT	PTSG_11840T0PT	superfamily	274992	5335	5370	0.00092272	41.8149	cl15729	Syntroph_Cxxx superfamily
Salpingoeca rosetta	Choanoflagellate	PTSG_11840T0PT	PTSG_11840T0PT	superfamily	265755	3354	3440	0.00145361	41.1756	cl15674	IPT superfamily
Salpingoeca rosetta	Choanoflagellate	PTSG_11840T0PT	PTSG_11840T0PT	specific	250902	4407	4479	0.00906441	38.5713	pfam01833	TIG
Salpingoeca rosetta	Choanoflagellate	PTSG_11840T0PT	PTSG_11840T0PT	superfamily	265755	4407	4479	0.00906441	38.5713	cl15674	IPT superfamily
Salpingoeca rosetta	Choanoflagellate	PTSG_11840T0PT	PTSG_11840T0PT	multi-dom	258204	5282	5330	0.000255957	43.2436	pfam13948	DUF4215
Salpingoeca rosetta	Choanoflagellate	PTSG_11902T0PT	PTSG_11902T0PT	specific	153057	1492	1597	1.67687e-12	67.6449	cd00037	CLECT
Salpingoeca rosetta	Choanoflagellate	PTSG_11902T0PT	PTSG_11902T0PT	superfamily	271581	1492	1597	1.67687e-12	67.6449	cl02432	CLECT superfamily
Salpingoeca rosetta	Choanoflagellate	PTSG_11902T0PT	PTSG_11902T0PT	specific	238021	1785	1839	0.000672023	40.58	cd00064	FU
Salpingoeca rosetta	Choanoflagellate	PTSG_11902T0PT	PTSG_11902T0PT	superfamily	241585	1785	1839	0.000672023	40.58	cl00066	FU superfamily
Salpingoeca rosetta	Choanoflagellate	PTSG_11902T0PT	PTSG_11902T0PT	superfamily	277521	20	65	2.02627e-22	97.9206	cl21455	P-loop_NTPase superfamily
Salpingoeca rosetta	Choanoflagellate	PTSG_11902T0PT	PTSG_11902T0PT	superfamily	277570	2273	2463	4.00192e-15	76.3595	cl22855	TNFRSF superfamily
Salpingoeca rosetta	Choanoflagellate	PTSG_11902T0PT	PTSG_11902T0PT	superfamily	277570	2405	2547	1.42547e-14	74.7471	cl22855	TNFRSF superfamily
Salpingoeca rosetta	Choanoflagellate	PTSG_11902T0PT	PTSG_11902T0PT	superfamily	277570	2527	2640	5.13775e-12	66.7295	cl22855	TNFRSF superfamily
Salpingoeca rosetta	Choanoflagellate	PTSG_11902T0PT	PTSG_11902T0PT	superfamily	277570	1924	2043	9.21904e-11	62.8298	cl22855	TNFRSF superfamily
Salpingoeca rosetta	Choanoflagellate	PTSG_11902T0PT	PTSG_11902T0PT	superfamily	277570	2182	2342	7.16467e-10	60.0083	cl22855	TNFRSF superfamily
Salpingoeca rosetta	Choanoflagellate	PTSG_11902T0PT	PTSG_11902T0PT	superfamily	277570	2022	2201	3.17619e-08	55.1735	cl22855	TNFRSF superfamily
Salpingoeca rosetta	Choanoflagellate	PTSG_11902T0PT	PTSG_11902T0PT	superfamily	277570	2665	2750	9.30545e-08	53.2626	cl22855	TNFRSF superfamily
Salpingoeca rosetta	Choanoflagellate	PTSG_11902T0PT	PTSG_11902T0PT	superfamily	277570	1819	1909	1.50442e-07	52.8774	cl22855	TNFRSF superfamily
Salpingoeca rosetta	Choanoflagellate	PTSG_11902T0PT	PTSG_11902T0PT	specific	254369	248	284	0.000325751	41.6305	pfam07699	GCC2_GCC3
Salpingoeca rosetta	Choanoflagellate	PTSG_11902T0PT	PTSG_11902T0PT	superfamily	254369	248	284	0.000325751	41.6305	cl06646	GCC2_GCC3 superfamily
Salpingoeca rosetta	Choanoflagellate	PTSG_11902T0PT	PTSG_11902T0PT	specific	254369	704	745	0.000919518	40.0897	pfam07699	GCC2_GCC3
Salpingoeca rosetta	Choanoflagellate	PTSG_11902T0PT	PTSG_11902T0PT	superfamily	254369	704	745	0.000919518	40.0897	cl06646	GCC2_GCC3 superfamily
Salpingoeca rosetta	Choanoflagellate	PTSG_11902T0PT	PTSG_11902T0PT	specific	255921	592	667	0.00130205	39.9942	pfam10342	GPI-anchored
Salpingoeca rosetta	Choanoflagellate	PTSG_11902T0PT	PTSG_11902T0PT	superfamily	255921	592	667	0.00130205	39.9942	cl11010	GPI-anchored superfamily
Salpingoeca rosetta	Choanoflagellate	PTSG_11902T0PT	PTSG_11902T0PT	superfamily	254369	480	527	0.00294019	38.5489	cl06646	GCC2_GCC3 superfamily
Salpingoeca rosetta	Choanoflagellate	PTSG_11902T0PT	PTSG_11902T0PT	multi-dom	223563	16	117	1.88531e-24	106.347	COG0489	Mrp
Salpingoeca rosetta	Choanoflagellate	PTSG_11950T0PT	PTSG_11950T0PT	specific	153056	1035	1093	2.51292e-08	53.2356	cd00033	CCP
Salpingoeca rosetta	Choanoflagellate	PTSG_11950T0PT	PTSG_11950T0PT	superfamily	260152	1035	1093	2.51292e-08	53.2356	cl00043	CCP superfamily
Salpingoeca rosetta	Choanoflagellate	PTSG_11950T0PT	PTSG_11950T0PT	specific	153056	915	971	2.34541e-07	50.154	cd00033	CCP
Salpingoeca rosetta	Choanoflagellate	PTSG_11950T0PT	PTSG_11950T0PT	superfamily	260152	915	971	2.34541e-07	50.154	cl00043	CCP superfamily
Salpingoeca rosetta	Choanoflagellate	PTSG_11950T0PT	PTSG_11950T0PT	specific	153056	796	850	1.51841e-06	47.8428	cd00033	CCP
Salpingoeca rosetta	Choanoflagellate	PTSG_11950T0PT	PTSG_11950T0PT	superfamily	260152	796	850	1.51841e-06	47.8428	cl00043	CCP superfamily
Salpingoeca rosetta	Choanoflagellate	PTSG_11950T0PT	PTSG_11950T0PT	specific	153056	975	1031	3.72752e-06	46.6872	cd00033	CCP
Salpingoeca rosetta	Choanoflagellate	PTSG_11950T0PT	PTSG_11950T0PT	superfamily	260152	975	1031	3.72752e-06	46.6872	cl00043	CCP superfamily
Salpingoeca rosetta	Choanoflagellate	PTSG_11950T0PT	PTSG_11950T0PT	specific	238011	1479	1514	5.52036e-06	46.0906	cd00054	EGF_CA
Salpingoeca rosetta	Choanoflagellate	PTSG_11950T0PT	PTSG_11950T0PT	superfamily	277544	1479	1514	5.52036e-06	46.0906	cl21504	EGF_CA superfamily
Salpingoeca rosetta	Choanoflagellate	PTSG_11950T0PT	PTSG_11950T0PT	specific	238011	1438	1473	1.76087e-05	44.5498	cd00054	EGF_CA
Salpingoeca rosetta	Choanoflagellate	PTSG_11950T0PT	PTSG_11950T0PT	superfamily	277544	1438	1473	1.76087e-05	44.5498	cl21504	EGF_CA superfamily
Salpingoeca rosetta	Choanoflagellate	PTSG_11950T0PT	PTSG_11950T0PT	specific	153056	734	791	2.66189e-05	44.376	cd00033	CCP
Salpingoeca rosetta	Choanoflagellate	PTSG_11950T0PT	PTSG_11950T0PT	superfamily	260152	734	791	2.66189e-05	44.376	cl00043	CCP superfamily
Salpingoeca rosetta	Choanoflagellate	PTSG_11950T0PT	PTSG_11950T0PT	specific	238011	1191	1231	3.43559e-05	43.3942	cd00054	EGF_CA
Salpingoeca rosetta	Choanoflagellate	PTSG_11950T0PT	PTSG_11950T0PT	superfamily	277544	1191	1231	3.43559e-05	43.3942	cl21504	EGF_CA superfamily
Salpingoeca rosetta	Choanoflagellate	PTSG_11950T0PT	PTSG_11950T0PT	specific	238011	1314	1349	3.46806e-05	43.3942	cd00054	EGF_CA
Salpingoeca rosetta	Choanoflagellate	PTSG_11950T0PT	PTSG_11950T0PT	superfamily	277544	1314	1349	3.46806e-05	43.3942	cl21504	EGF_CA superfamily
Salpingoeca rosetta	Choanoflagellate	PTSG_11950T0PT	PTSG_11950T0PT	specific	238011	1397	1431	4.06938e-05	43.3942	cd00054	EGF_CA
Salpingoeca rosetta	Choanoflagellate	PTSG_11950T0PT	PTSG_11950T0PT	superfamily	277544	1397	1431	4.06938e-05	43.3942	cl21504	EGF_CA superfamily
Salpingoeca rosetta	Choanoflagellate	PTSG_11950T0PT	PTSG_11950T0PT	specific	238011	1520	1557	4.81978e-05	43.009	cd00054	EGF_CA
Salpingoeca rosetta	Choanoflagellate	PTSG_11950T0PT	PTSG_11950T0PT	superfamily	277544	1520	1557	4.81978e-05	43.009	cl21504	EGF_CA superfamily
Salpingoeca rosetta	Choanoflagellate	PTSG_11950T0PT	PTSG_11950T0PT	specific	238011	1150	1185	4.8653e-05	43.009	cd00054	EGF_CA
Salpingoeca rosetta	Choanoflagellate	PTSG_11950T0PT	PTSG_11950T0PT	superfamily	277544	1150	1185	4.8653e-05	43.009	cl21504	EGF_CA superfamily
Salpingoeca rosetta	Choanoflagellate	PTSG_11950T0PT	PTSG_11950T0PT	specific	276900	669	719	6.5217e-05	43.3519	cd00185	TNFRSF
Salpingoeca rosetta	Choanoflagellate	PTSG_11950T0PT	PTSG_11950T0PT	superfamily	277570	669	719	6.5217e-05	43.3519	cl22855	TNFRSF superfamily
Salpingoeca rosetta	Choanoflagellate	PTSG_11950T0PT	PTSG_11950T0PT	specific	238011	1273	1307	0.000164845	41.4682	cd00054	EGF_CA
Salpingoeca rosetta	Choanoflagellate	PTSG_11950T0PT	PTSG_11950T0PT	superfamily	277544	1273	1307	0.000164845	41.4682	cl21504	EGF_CA superfamily
Salpingoeca rosetta	Choanoflagellate	PTSG_11950T0PT	PTSG_11950T0PT	specific	238011	1355	1390	0.000640079	39.9274	cd00054	EGF_CA
Salpingoeca rosetta	Choanoflagellate	PTSG_11950T0PT	PTSG_11950T0PT	superfamily	277544	1355	1390	0.000640079	39.9274	cl21504	EGF_CA superfamily
Salpingoeca rosetta	Choanoflagellate	PTSG_11950T0PT	PTSG_11950T0PT	specific	153056	854	910	0.0017427	38.598	cd00033	CCP
Salpingoeca rosetta	Choanoflagellate	PTSG_11950T0PT	PTSG_11950T0PT	superfamily	260152	854	910	0.0017427	38.598	cl00043	CCP superfamily
Salpingoeca rosetta	Choanoflagellate	PTSG_11950T0PT	PTSG_11950T0PT	specific	257421	1113	1148	1.29487e-09	56.393	pfam12947	EGF_3
Salpingoeca rosetta	Choanoflagellate	PTSG_11950T0PT	PTSG_11950T0PT	superfamily	277544	1113	1148	1.29487e-09	56.393	cl21504	EGF_CA superfamily
Salpingoeca rosetta	Choanoflagellate	PTSG_11950T0PT	PTSG_11950T0PT	superfamily	277608	50	304	1.82069e-09	60.0654	cl22893	JmjC superfamily
Salpingoeca rosetta	Choanoflagellate	PTSG_11950T0PT	PTSG_11950T0PT	specific	257421	1236	1271	2.42949e-09	55.6226	pfam12947	EGF_3
Salpingoeca rosetta	Choanoflagellate	PTSG_11950T0PT	PTSG_11950T0PT	superfamily	277544	1236	1271	2.42949e-09	55.6226	cl21504	EGF_CA superfamily
Salpingoeca rosetta	Choanoflagellate	PTSG_12110T0PT	PTSG_12110T0PT	specific	276900	396	484	1.06507e-13	67.6195	cd00185	TNFRSF
Salpingoeca rosetta	Choanoflagellate	PTSG_12110T0PT	PTSG_12110T0PT	superfamily	277570	396	484	1.06507e-13	67.6195	cl22855	TNFRSF superfamily
Salpingoeca rosetta	Choanoflagellate	PTSG_12115T0PT	PTSG_12115T0PT	specific	276900	443	511	1.682e-07	49.5151	cd00185	TNFRSF
Salpingoeca rosetta	Choanoflagellate	PTSG_12115T0PT	PTSG_12115T0PT	superfamily	277570	443	511	1.682e-07	49.5151	cl22855	TNFRSF superfamily
Salpingoeca rosetta	Choanoflagellate	PTSG_12191T0PT	PTSG_12191T0PT	specific	270623	1818	2064	2.96044e-106	342.982	cd00192	PTKc
Salpingoeca rosetta	Choanoflagellate	PTSG_12191T0PT	PTSG_12191T0PT	superfamily	276297	1818	2064	2.96044e-106	342.982	cl21453	PKc_like superfamily
Salpingoeca rosetta	Choanoflagellate	PTSG_12191T0PT	PTSG_12191T0PT	specific	153057	65	134	5.74438e-09	56.4741	cd00037	CLECT
Salpingoeca rosetta	Choanoflagellate	PTSG_12191T0PT	PTSG_12191T0PT	superfamily	271581	65	134	5.74438e-09	56.4741	cl02432	CLECT superfamily
Salpingoeca rosetta	Choanoflagellate	PTSG_12191T0PT	PTSG_12191T0PT	superfamily	277570	318	477	2.12068e-11	64.3868	cl22855	TNFRSF superfamily
Salpingoeca rosetta	Choanoflagellate	PTSG_12191T0PT	PTSG_12191T0PT	superfamily	111397	1451	1552	1.7518e-10	60.4326	cl03620	HYR superfamily
Salpingoeca rosetta	Choanoflagellate	PTSG_12191T0PT	PTSG_12191T0PT	superfamily	111397	1554	1648	1.99851e-10	60.0474	cl03620	HYR superfamily
Salpingoeca rosetta	Choanoflagellate	PTSG_12191T0PT	PTSG_12191T0PT	superfamily	111397	1046	1127	3.98888e-09	56.1954	cl03620	HYR superfamily
Salpingoeca rosetta	Choanoflagellate	PTSG_12191T0PT	PTSG_12191T0PT	superfamily	277570	246	384	1.82849e-08	55.1735	cl22855	TNFRSF superfamily
Salpingoeca rosetta	Choanoflagellate	PTSG_12191T0PT	PTSG_12191T0PT	superfamily	111397	1650	1728	7.52942e-07	49.6471	cl03620	HYR superfamily
Salpingoeca rosetta	Choanoflagellate	PTSG_12191T0PT	PTSG_12191T0PT	multi-dom	254379	1817	2069	1.01483e-107	346.791	pfam07714	Pkinase_Tyr
Salpingoeca rosetta	Choanoflagellate	PTSG_12201T0PT	PTSG_12201T0PT	superfamily	277570	785	895	7.82565e-05	43.2323	cl22855	TNFRSF superfamily
Salpingoeca rosetta	Choanoflagellate	PTSG_12201T0PT	PTSG_12201T0PT	superfamily	277570	856	996	0.000130252	42.4619	cl22855	TNFRSF superfamily
Salpingoeca rosetta	Choanoflagellate	PTSG_12201T0PT	PTSG_12201T0PT	superfamily	261349	26	90	0.00772462	36.2941	cl02568	WSC superfamily
Salpingoeca rosetta	Choanoflagellate	PTSG_12262T0PT	PTSG_12262T0PT	superfamily	277570	306	448	3.09911e-07	51.534	cl22855	TNFRSF superfamily
Salpingoeca rosetta	Choanoflagellate	PTSG_12262T0PT	PTSG_12262T0PT	superfamily	277570	901	1000	3.7246e-07	51.534	cl22855	TNFRSF superfamily
Salpingoeca rosetta	Choanoflagellate	PTSG_12262T0PT	PTSG_12262T0PT	superfamily	277570	824	926	5.63796e-05	44.2786	cl22855	TNFRSF superfamily
Salpingoeca rosetta	Choanoflagellate	PTSG_12262T0PT	PTSG_12262T0PT	superfamily	277570	2150	2263	8.6517e-05	43.8934	cl22855	TNFRSF superfamily
Salpingoeca rosetta	Choanoflagellate	PTSG_12262T0PT	PTSG_12262T0PT	superfamily	277570	1525	1604	0.000420646	42.0918	cl22855	TNFRSF superfamily
Salpingoeca rosetta	Choanoflagellate	PTSG_12262T0PT	PTSG_12262T0PT	superfamily	277570	2343	2440	0.0015659	40.4675	cl22855	TNFRSF superfamily
Salpingoeca rosetta	Choanoflagellate	PTSG_12295T0PT	PTSG_12295T0PT	specific	153056	1066	1122	4.14179e-10	59.0136	cd00033	CCP
Salpingoeca rosetta	Choanoflagellate	PTSG_12295T0PT	PTSG_12295T0PT	superfamily	260152	1066	1122	4.14179e-10	59.0136	cl00043	CCP superfamily
Salpingoeca rosetta	Choanoflagellate	PTSG_12295T0PT	PTSG_12295T0PT	specific	153056	916	974	1.19222e-07	51.6948	cd00033	CCP
Salpingoeca rosetta	Choanoflagellate	PTSG_12295T0PT	PTSG_12295T0PT	superfamily	260152	916	974	1.19222e-07	51.6948	cl00043	CCP superfamily
Salpingoeca rosetta	Choanoflagellate	PTSG_12295T0PT	PTSG_12295T0PT	specific	153056	1268	1322	4.13045e-06	47.0724	cd00033	CCP
Salpingoeca rosetta	Choanoflagellate	PTSG_12295T0PT	PTSG_12295T0PT	superfamily	260152	1268	1322	4.13045e-06	47.0724	cl00043	CCP superfamily
Salpingoeca rosetta	Choanoflagellate	PTSG_12295T0PT	PTSG_12295T0PT	specific	153056	1126	1178	1.55213e-05	45.5316	cd00033	CCP
Salpingoeca rosetta	Choanoflagellate	PTSG_12295T0PT	PTSG_12295T0PT	superfamily	260152	1126	1178	1.55213e-05	45.5316	cl00043	CCP superfamily
Salpingoeca rosetta	Choanoflagellate	PTSG_12295T0PT	PTSG_12295T0PT	superfamily	274992	613	651	3.86244e-05	44.5113	cl15729	Syntroph_Cxxx superfamily
Salpingoeca rosetta	Choanoflagellate	PTSG_12295T0PT	PTSG_12295T0PT	superfamily	277608	202	230	0.000207598	44.6574	cl22893	JmjC superfamily
Salpingoeca rosetta	Choanoflagellate	PTSG_12295T0PT	PTSG_12295T0PT	superfamily	277570	797	875	0.000788196	40.6555	cl22855	TNFRSF superfamily
Salpingoeca rosetta	Choanoflagellate	PTSG_12295T0PT	PTSG_12295T0PT	superfamily	277570	756	831	0.00203623	39.689	cl22855	TNFRSF superfamily
Salpingoeca rosetta	Choanoflagellate	PTSG_12295T0PT	PTSG_12295T0PT	superfamily	277570	851	912	0.00696073	37.5739	cl22855	TNFRSF superfamily
Salpingoeca rosetta	Choanoflagellate	PTSG_12315T0PT	PTSG_12315T0PT	specific	238056	59	136	7.49161e-25	102.071	cd00108	KR
Salpingoeca rosetta	Choanoflagellate	PTSG_12315T0PT	PTSG_12315T0PT	superfamily	260190	59	136	7.49161e-25	102.071	cl00100	KR superfamily
Salpingoeca rosetta	Choanoflagellate	PTSG_12315T0PT	PTSG_12315T0PT	superfamily	277576	248	330	1.99438e-10	61.6045	cl22861	LamG superfamily
Salpingoeca rosetta	Choanoflagellate	PTSG_12315T0PT	PTSG_12315T0PT	superfamily	277570	1522	1629	1.40971e-06	49.3955	cl22855	TNFRSF superfamily
Salpingoeca rosetta	Choanoflagellate	PTSG_12315T0PT	PTSG_12315T0PT	superfamily	277570	1324	1411	1.78866e-05	45.5586	cl22855	TNFRSF superfamily
Salpingoeca rosetta	Choanoflagellate	PTSG_12315T0PT	PTSG_12315T0PT	superfamily	277570	677	775	4.15772e-05	44.7731	cl22855	TNFRSF superfamily
Salpingoeca rosetta	Choanoflagellate	PTSG_12315T0PT	PTSG_12315T0PT	superfamily	277570	1118	1283	0.000141591	43.2008	cl22855	TNFRSF superfamily
Salpingoeca rosetta	Choanoflagellate	PTSG_12315T0PT	PTSG_12315T0PT	superfamily	277570	1483	1547	0.000178531	42.3526	cl22855	TNFRSF superfamily
Salpingoeca rosetta	Choanoflagellate	PTSG_12315T0PT	PTSG_12315T0PT	superfamily	277570	1628	1684	0.00504634	37.6259	cl22855	TNFRSF superfamily
Salpingoeca rosetta	Choanoflagellate	PTSG_12315T0PT	PTSG_12315T0PT	superfamily	277570	1072	1156	0.00590091	38.6099	cl22855	TNFRSF superfamily
Salpingoeca rosetta	Choanoflagellate	PTSG_12379T0PT	PTSG_12379T0PT	specific	276900	22	85	1.81312e-14	71.0863	cd00185	TNFRSF
Salpingoeca rosetta	Choanoflagellate	PTSG_12379T0PT	PTSG_12379T0PT	superfamily	277570	22	85	1.81312e-14	71.0863	cl22855	TNFRSF superfamily
Salpingoeca rosetta	Choanoflagellate	PTSG_12529T0PT	PTSG_12529T0PT	specific	198173	3248	3324	6.4329e-11	62.0879	cd00173	SH2
Salpingoeca rosetta	Choanoflagellate	PTSG_12529T0PT	PTSG_12529T0PT	superfamily	265655	3248	3324	6.4329e-11	62.0879	cl15255	SH2 superfamily
Salpingoeca rosetta	Choanoflagellate	PTSG_12529T0PT	PTSG_12529T0PT	specific	198173	3094	3154	1.29224e-10	60.9323	cd00173	SH2
Salpingoeca rosetta	Choanoflagellate	PTSG_12529T0PT	PTSG_12529T0PT	superfamily	265655	3094	3154	1.29224e-10	60.9323	cl15255	SH2 superfamily
Salpingoeca rosetta	Choanoflagellate	PTSG_12529T0PT	PTSG_12529T0PT	superfamily	277570	1476	1620	2.59095e-25	106.232	cl22855	TNFRSF superfamily
Salpingoeca rosetta	Choanoflagellate	PTSG_12529T0PT	PTSG_12529T0PT	superfamily	277570	198	336	1.00433e-14	75.0311	cl22855	TNFRSF superfamily
Salpingoeca rosetta	Choanoflagellate	PTSG_12529T0PT	PTSG_12529T0PT	superfamily	277570	1623	1744	3.17709e-12	67.4999	cl22855	TNFRSF superfamily
Salpingoeca rosetta	Choanoflagellate	PTSG_12529T0PT	PTSG_12529T0PT	superfamily	277570	415	529	2.49122e-10	61.2274	cl22855	TNFRSF superfamily
Salpingoeca rosetta	Choanoflagellate	PTSG_12529T0PT	PTSG_12529T0PT	superfamily	277570	917	1064	4.4092e-08	54.6156	cl22855	TNFRSF superfamily
Salpingoeca rosetta	Choanoflagellate	PTSG_12529T0PT	PTSG_12529T0PT	superfamily	277570	508	662	2.81137e-07	52.0919	cl22855	TNFRSF superfamily
Salpingoeca rosetta	Choanoflagellate	PTSG_12529T0PT	PTSG_12529T0PT	superfamily	277570	731	874	2.87958e-07	51.9192	cl22855	TNFRSF superfamily
Salpingoeca rosetta	Choanoflagellate	PTSG_12529T0PT	PTSG_12529T0PT	superfamily	277570	294	433	3.97701e-07	51.2122	cl22855	TNFRSF superfamily
Salpingoeca rosetta	Choanoflagellate	PTSG_12529T0PT	PTSG_12529T0PT	superfamily	277570	1285	1421	3.45512e-06	48.5158	cl22855	TNFRSF superfamily
Salpingoeca rosetta	Choanoflagellate	PTSG_12529T0PT	PTSG_12529T0PT	specific	254369	1856	1907	1.11546e-05	45.8677	pfam07699	GCC2_GCC3
Salpingoeca rosetta	Choanoflagellate	PTSG_12529T0PT	PTSG_12529T0PT	superfamily	254369	1856	1907	1.11546e-05	45.8677	cl06646	GCC2_GCC3 superfamily
Salpingoeca rosetta	Choanoflagellate	PTSG_12529T0PT	PTSG_12529T0PT	superfamily	277570	1019	1181	1.37928e-05	46.6676	cl22855	TNFRSF superfamily
Salpingoeca rosetta	Choanoflagellate	PTSG_12529T0PT	PTSG_12529T0PT	superfamily	277570	116	195	1.46827e-05	46.6991	cl22855	TNFRSF superfamily
Salpingoeca rosetta	Choanoflagellate	PTSG_12529T0PT	PTSG_12529T0PT	specific	254369	1907	1933	0.000478096	40.8601	pfam07699	GCC2_GCC3
Salpingoeca rosetta	Choanoflagellate	PTSG_12529T0PT	PTSG_12529T0PT	superfamily	254369	1907	1933	0.000478096	40.8601	cl06646	GCC2_GCC3 superfamily
Salpingoeca rosetta	Choanoflagellate	PTSG_12529T0PT	PTSG_12529T0PT	specific	254369	1742	1779	0.00069255	40.4749	pfam07699	GCC2_GCC3
Salpingoeca rosetta	Choanoflagellate	PTSG_12529T0PT	PTSG_12529T0PT	superfamily	254369	1742	1779	0.00069255	40.4749	cl06646	GCC2_GCC3 superfamily
Salpingoeca rosetta	Choanoflagellate	PTSG_12529T0PT	PTSG_12529T0PT	specific	254369	1819	1870	0.000705492	40.4749	pfam07699	GCC2_GCC3
Salpingoeca rosetta	Choanoflagellate	PTSG_12529T0PT	PTSG_12529T0PT	superfamily	254369	1819	1870	0.000705492	40.4749	cl06646	GCC2_GCC3 superfamily
Salpingoeca rosetta	Choanoflagellate	PTSG_12529T0PT	PTSG_12529T0PT	specific	258045	2372	2407	0.00136139	39.5508	pfam13754	Big_3_4
Salpingoeca rosetta	Choanoflagellate	PTSG_12529T0PT	PTSG_12529T0PT	superfamily	258045	2372	2407	0.00136139	39.5508	cl16375	Big_3_4 superfamily
Salpingoeca rosetta	Choanoflagellate	PTSG_12529T0PT	PTSG_12529T0PT	superfamily	254369	1774	1816	0.00615248	37.7785	cl06646	GCC2_GCC3 superfamily
Salpingoeca rosetta	Choanoflagellate	PTSG_12762T0PT	PTSG_12762T0PT	specific	276900	472	576	7.07119e-14	70.7011	cd00185	TNFRSF
Salpingoeca rosetta	Choanoflagellate	PTSG_12762T0PT	PTSG_12762T0PT	superfamily	277570	472	576	7.07119e-14	70.7011	cl22855	TNFRSF superfamily
Salpingoeca rosetta	Choanoflagellate	PTSG_12762T0PT	PTSG_12762T0PT	specific	276900	572	652	1.14288e-11	64.1527	cd00185	TNFRSF
Salpingoeca rosetta	Choanoflagellate	PTSG_12762T0PT	PTSG_12762T0PT	superfamily	277570	572	652	1.14288e-11	64.1527	cl22855	TNFRSF superfamily
Salpingoeca rosetta	Choanoflagellate	PTSG_12762T0PT	PTSG_12762T0PT	specific	132997	2629	2750	2.90435e-11	64.4497	cd00761	Glyco_tranf_GTA_type
Salpingoeca rosetta	Choanoflagellate	PTSG_12762T0PT	PTSG_12762T0PT	superfamily	277465	2629	2750	2.90435e-11	64.4497	cl11394	Glyco_tranf_GTA_type superfamily
Salpingoeca rosetta	Choanoflagellate	PTSG_12762T0PT	PTSG_12762T0PT	specific	276900	628	689	2.46579e-09	57.2191	cd00185	TNFRSF
Salpingoeca rosetta	Choanoflagellate	PTSG_12762T0PT	PTSG_12762T0PT	superfamily	277570	628	689	2.46579e-09	57.2191	cl22855	TNFRSF superfamily
Salpingoeca rosetta	Choanoflagellate	PTSG_12762T0PT	PTSG_12762T0PT	specific	276900	197	278	5.05591e-07	50.2855	cd00185	TNFRSF
Salpingoeca rosetta	Choanoflagellate	PTSG_12762T0PT	PTSG_12762T0PT	superfamily	277570	197	278	5.05591e-07	50.2855	cl22855	TNFRSF superfamily
Salpingoeca rosetta	Choanoflagellate	PTSG_12762T0PT	PTSG_12762T0PT	superfamily	277520	1864	2261	2.79987e-81	274.357	cl21454	NADB_Rossmann superfamily
Salpingoeca rosetta	Choanoflagellate	PTSG_12762T0PT	PTSG_12762T0PT	superfamily	277570	393	512	5.55847e-10	60.5186	cl22855	TNFRSF superfamily
Salpingoeca rosetta	Choanoflagellate	PTSG_12762T0PT	PTSG_12762T0PT	superfamily	111397	865	955	0.00515621	38.0911	cl03620	HYR superfamily
Salpingoeca rosetta	Choanoflagellate	PTSG_12762T0PT	PTSG_12762T0PT	multi-dom	178298	1867	2282	1.73669e-69	242.023	PLN02695	PLN02695
Salpingoeca rosetta	Choanoflagellate	PTSG_12762T0PT	PTSG_12762T0PT	multi-dom	258044	839	1108	3.48809e-08	56.7521	pfam13753	SWM_repeat
Salpingoeca rosetta	Choanoflagellate	PTSG_12762T0PT	PTSG_12762T0PT	multi-dom	224137	2629	2891	3.04186e-11	65.9683	COG1216	GT2
Salpingoeca rosetta	Choanoflagellate	PTSG_12762T0PT	PTSG_12762T0PT	multi-dom	258044	725	942	8.69505e-05	45.9665	pfam13753	SWM_repeat
Salpingoeca rosetta	Choanoflagellate	PTSG_13041T0PT	PTSG_13041T0PT	superfamily	277570	120	260	2.03366e-08	52.6896	cl22855	TNFRSF superfamily
Salpingoeca rosetta	Choanoflagellate	PTSG_13041T0PT	PTSG_13041T0PT	superfamily	277570	288	443	2.36464e-07	49.7492	cl22855	TNFRSF superfamily
Salpingoeca rosetta	Choanoflagellate	PTSG_13057T0PT	PTSG_13057T0PT	superfamily	277570	158	299	1.89589e-10	59.7243	cl22855	TNFRSF superfamily
Salpingoeca rosetta	Choanoflagellate	PTSG_13057T0PT	PTSG_13057T0PT	superfamily	277570	292	395	3.83407e-07	49.3955	cl22855	TNFRSF superfamily
Salpingoeca rosetta	Choanoflagellate	PTSG_13057T0PT	PTSG_13057T0PT	superfamily	277570	67	217	2.19501e-06	47.4218	cl22855	TNFRSF superfamily
Salpingoeca rosetta	Choanoflagellate	PTSG_13057T0PT	PTSG_13057T0PT	superfamily	277570	366	476	4.19642e-06	46.3139	cl22855	TNFRSF superfamily
Salpingoeca rosetta	Choanoflagellate	PTSG_13057T0PT	PTSG_13057T0PT	specific	254369	468	505	8.08776e-06	44.3269	pfam07699	GCC2_GCC3
Salpingoeca rosetta	Choanoflagellate	PTSG_13057T0PT	PTSG_13057T0PT	superfamily	254369	468	505	8.08776e-06	44.3269	cl06646	GCC2_GCC3 superfamily
Salpingoeca rosetta	Choanoflagellate	PTSG_13057T0PT	PTSG_13057T0PT	specific	214558	559	597	0.000521702	38.9885	smart00208	TNFR
Salpingoeca rosetta	Choanoflagellate	PTSG_13057T0PT	PTSG_13057T0PT	superfamily	277570	559	597	0.000521702	38.9885	cl22855	TNFRSF superfamily
Salpingoeca rosetta	Choanoflagellate	PTSG_13064T0PT	PTSG_13064T0PT	specific	238021	727	771	1.18495e-05	45.2024	cd00064	FU
Salpingoeca rosetta	Choanoflagellate	PTSG_13064T0PT	PTSG_13064T0PT	superfamily	241585	727	771	1.18495e-05	45.2024	cl00066	FU superfamily
Salpingoeca rosetta	Choanoflagellate	PTSG_13064T0PT	PTSG_13064T0PT	specific	238021	679	721	0.00251491	38.2688	cd00064	FU
Salpingoeca rosetta	Choanoflagellate	PTSG_13064T0PT	PTSG_13064T0PT	superfamily	241585	679	721	0.00251491	38.2688	cl00066	FU superfamily
Salpingoeca rosetta	Choanoflagellate	PTSG_13064T0PT	PTSG_13064T0PT	specific	238021	1166	1199	0.00436126	37.4984	cd00064	FU
Salpingoeca rosetta	Choanoflagellate	PTSG_13064T0PT	PTSG_13064T0PT	superfamily	241585	1166	1199	0.00436126	37.4984	cl00066	FU superfamily
Salpingoeca rosetta	Choanoflagellate	PTSG_13064T0PT	PTSG_13064T0PT	specific	258842	29	206	4.75428e-40	147.806	pfam14704	DERM
Salpingoeca rosetta	Choanoflagellate	PTSG_13064T0PT	PTSG_13064T0PT	superfamily	258842	29	206	4.75428e-40	147.806	cl20641	DERM superfamily
Salpingoeca rosetta	Choanoflagellate	PTSG_13064T0PT	PTSG_13064T0PT	superfamily	277570	979	1124	3.35814e-09	57.4532	cl22855	TNFRSF superfamily
Salpingoeca rosetta	Choanoflagellate	PTSG_13064T0PT	PTSG_13064T0PT	superfamily	277570	830	1041	1.16164e-07	52.4771	cl22855	TNFRSF superfamily
Salpingoeca rosetta	Choanoflagellate	PTSG_13064T0PT	PTSG_13064T0PT	superfamily	277570	1640	1770	4.10001e-07	50.7636	cl22855	TNFRSF superfamily
Salpingoeca rosetta	Choanoflagellate	PTSG_13064T0PT	PTSG_13064T0PT	superfamily	277570	514	652	5.33906e-07	50.5511	cl22855	TNFRSF superfamily
Salpingoeca rosetta	Choanoflagellate	PTSG_13064T0PT	PTSG_13064T0PT	superfamily	277570	1451	1597	6.95835e-07	49.9932	cl22855	TNFRSF superfamily
Salpingoeca rosetta	Choanoflagellate	PTSG_13064T0PT	PTSG_13064T0PT	superfamily	277570	1106	1166	0.000544314	40.6555	cl22855	TNFRSF superfamily
Salpingoeca rosetta	Choanoflagellate	PTSG_13064T0PT	PTSG_13064T0PT	specific	214589	1204	1249	0.00121814	39.0302	smart00261	FU
Salpingoeca rosetta	Choanoflagellate	PTSG_13064T0PT	PTSG_13064T0PT	superfamily	241585	1204	1249	0.00121814	39.0302	cl00066	FU superfamily
Salpingoeca rosetta	Choanoflagellate	PTSG_13064T0PT	PTSG_13064T0PT	superfamily	277570	251	324	0.00345812	37.9591	cl22855	TNFRSF superfamily
Salpingoeca rosetta	Choanoflagellate	PTSG_13064T0PT	PTSG_13064T0PT	superfamily	277570	419	493	0.00453841	37.5739	cl22855	TNFRSF superfamily
Salpingoeca rosetta	Choanoflagellate	PTSG_13069T0PT	PTSG_13069T0PT	specific	250040	372	484	4.26567e-17	78.5292	pfam00665	rve
Salpingoeca rosetta	Choanoflagellate	PTSG_13069T0PT	PTSG_13069T0PT	superfamily	277549	372	484	4.26567e-17	78.5292	cl21549	rve superfamily
Salpingoeca rosetta	Choanoflagellate	PTSG_13069T0PT	PTSG_13069T0PT	superfamily	277570	60	227	3.75848e-14	70.7939	cl22855	TNFRSF superfamily
Salpingoeca rosetta	Choanoflagellate	PTSG_13079T0PT	PTSG_13079T0PT	specific	238020	1222	1316	9.87605e-17	79.0775	cd00063	FN3
Salpingoeca rosetta	Choanoflagellate	PTSG_13079T0PT	PTSG_13079T0PT	superfamily	277546	1222	1316	9.87605e-17	79.0775	cl21522	FN3 superfamily
Salpingoeca rosetta	Choanoflagellate	PTSG_13079T0PT	PTSG_13079T0PT	specific	238020	1129	1217	1.7613e-11	63.6695	cd00063	FN3
Salpingoeca rosetta	Choanoflagellate	PTSG_13079T0PT	PTSG_13079T0PT	superfamily	277546	1129	1217	1.7613e-11	63.6695	cl21522	FN3 superfamily
Salpingoeca rosetta	Choanoflagellate	PTSG_13079T0PT	PTSG_13079T0PT	specific	238020	2494	2585	1.89872e-11	63.6695	cd00063	FN3
Salpingoeca rosetta	Choanoflagellate	PTSG_13079T0PT	PTSG_13079T0PT	superfamily	277546	2494	2585	1.89872e-11	63.6695	cl21522	FN3 superfamily
Salpingoeca rosetta	Choanoflagellate	PTSG_13079T0PT	PTSG_13079T0PT	specific	238020	2090	2188	6.40899e-10	59.0471	cd00063	FN3
Salpingoeca rosetta	Choanoflagellate	PTSG_13079T0PT	PTSG_13079T0PT	superfamily	277546	2090	2188	6.40899e-10	59.0471	cl21522	FN3 superfamily
Salpingoeca rosetta	Choanoflagellate	PTSG_13079T0PT	PTSG_13079T0PT	specific	238021	2708	2753	1.80373e-09	56.7584	cd00064	FU
Salpingoeca rosetta	Choanoflagellate	PTSG_13079T0PT	PTSG_13079T0PT	superfamily	241585	2708	2753	1.80373e-09	56.7584	cl00066	FU superfamily
Salpingoeca rosetta	Choanoflagellate	PTSG_13079T0PT	PTSG_13079T0PT	specific	238021	2755	2800	6.37088e-09	55.2176	cd00064	FU
Salpingoeca rosetta	Choanoflagellate	PTSG_13079T0PT	PTSG_13079T0PT	superfamily	241585	2755	2800	6.37088e-09	55.2176	cl00066	FU superfamily
Salpingoeca rosetta	Choanoflagellate	PTSG_13079T0PT	PTSG_13079T0PT	specific	276900	2611	2683	8.09867e-09	55.6783	cd00185	TNFRSF
Salpingoeca rosetta	Choanoflagellate	PTSG_13079T0PT	PTSG_13079T0PT	superfamily	277570	2611	2683	8.09867e-09	55.6783	cl22855	TNFRSF superfamily
Salpingoeca rosetta	Choanoflagellate	PTSG_13079T0PT	PTSG_13079T0PT	specific	238020	1909	1951	9.16352e-06	46.7207	cd00063	FN3
Salpingoeca rosetta	Choanoflagellate	PTSG_13079T0PT	PTSG_13079T0PT	superfamily	277546	1909	1951	9.16352e-06	46.7207	cl21522	FN3 superfamily
Salpingoeca rosetta	Choanoflagellate	PTSG_13079T0PT	PTSG_13079T0PT	specific	238020	1082	1121	1.05818e-05	46.3355	cd00063	FN3
Salpingoeca rosetta	Choanoflagellate	PTSG_13079T0PT	PTSG_13079T0PT	superfamily	277546	1082	1121	1.05818e-05	46.3355	cl21522	FN3 superfamily
Salpingoeca rosetta	Choanoflagellate	PTSG_13079T0PT	PTSG_13079T0PT	specific	238021	2852	2883	1.19231e-05	45.5876	cd00064	FU
Salpingoeca rosetta	Choanoflagellate	PTSG_13079T0PT	PTSG_13079T0PT	superfamily	241585	2852	2883	1.19231e-05	45.5876	cl00066	FU superfamily
Salpingoeca rosetta	Choanoflagellate	PTSG_13079T0PT	PTSG_13079T0PT	specific	238020	2310	2394	2.73761e-05	45.1799	cd00063	FN3
Salpingoeca rosetta	Choanoflagellate	PTSG_13079T0PT	PTSG_13079T0PT	superfamily	277546	2310	2394	2.73761e-05	45.1799	cl21522	FN3 superfamily
Salpingoeca rosetta	Choanoflagellate	PTSG_13079T0PT	PTSG_13079T0PT	specific	238020	2404	2489	7.30192e-05	44.0243	cd00063	FN3
Salpingoeca rosetta	Choanoflagellate	PTSG_13079T0PT	PTSG_13079T0PT	superfamily	277546	2404	2489	7.30192e-05	44.0243	cl21522	FN3 superfamily
Salpingoeca rosetta	Choanoflagellate	PTSG_13079T0PT	PTSG_13079T0PT	specific	238020	1958	2034	0.000578209	40.9427	cd00063	FN3
Salpingoeca rosetta	Choanoflagellate	PTSG_13079T0PT	PTSG_13079T0PT	superfamily	277546	1958	2034	0.000578209	40.9427	cl21522	FN3 superfamily
Salpingoeca rosetta	Choanoflagellate	PTSG_13079T0PT	PTSG_13079T0PT	specific	238020	174	276	0.000642553	40.9427	cd00063	FN3
Salpingoeca rosetta	Choanoflagellate	PTSG_13079T0PT	PTSG_13079T0PT	superfamily	277546	174	276	0.000642553	40.9427	cl21522	FN3 superfamily
Salpingoeca rosetta	Choanoflagellate	PTSG_13079T0PT	PTSG_13079T0PT	specific	238020	287	336	0.00282644	39.0167	cd00063	FN3
Salpingoeca rosetta	Choanoflagellate	PTSG_13079T0PT	PTSG_13079T0PT	superfamily	277546	287	336	0.00282644	39.0167	cl21522	FN3 superfamily
Salpingoeca rosetta	Choanoflagellate	PTSG_13079T0PT	PTSG_13079T0PT	specific	238020	70	151	0.00758955	37.4759	cd00063	FN3
Salpingoeca rosetta	Choanoflagellate	PTSG_13079T0PT	PTSG_13079T0PT	superfamily	277546	70	151	0.00758955	37.4759	cl21522	FN3 superfamily
Salpingoeca rosetta	Choanoflagellate	PTSG_13079T0PT	PTSG_13079T0PT	specific	254268	877	1016	4.60717e-21	93.0793	pfam07534	TLD
Salpingoeca rosetta	Choanoflagellate	PTSG_13079T0PT	PTSG_13079T0PT	superfamily	261195	877	1016	4.60717e-21	93.0793	cl02144	TLD superfamily
Salpingoeca rosetta	Choanoflagellate	PTSG_13079T0PT	PTSG_13079T0PT	specific	254268	1697	1843	1.33087e-18	85.7605	pfam07534	TLD
Salpingoeca rosetta	Choanoflagellate	PTSG_13079T0PT	PTSG_13079T0PT	superfamily	261195	1697	1843	1.33087e-18	85.7605	cl02144	TLD superfamily
Salpingoeca rosetta	Choanoflagellate	PTSG_13079T0PT	PTSG_13079T0PT	specific	214589	2797	2839	0.000247857	41.7266	smart00261	FU
Salpingoeca rosetta	Choanoflagellate	PTSG_13079T0PT	PTSG_13079T0PT	superfamily	241585	2797	2839	0.000247857	41.7266	cl00066	FU superfamily
Salpingoeca rosetta	Choanoflagellate	PTSG_13079T0PT	PTSG_13079T0PT	multi-dom	250112	2707	2869	7.12415e-10	60.12	pfam00757	Furin-like
Salpingoeca rosetta	Choanoflagellate	PTSG_13079T0PT	PTSG_13079T0PT	multi-dom	224437	709	939	0.00597417	40.2508	COG1520	PQQ
Salpingoeca rosetta	Choanoflagellate	PTSG_13137T0PT	PTSG_13137T0PT	superfamily	277570	355	439	3.45226e-05	43.4681	cl22855	TNFRSF superfamily
Salpingoeca rosetta	Choanoflagellate	PTSG_13137T0PT	PTSG_13137T0PT	superfamily	277570	534	667	0.00913668	36.8964	cl22855	TNFRSF superfamily
Salpingoeca rosetta	Choanoflagellate	PTSG_13149T0PT	PTSG_13149T0PT	specific	238006	3468	3693	1.98552e-110	354.97	cd00047	PTPc
Salpingoeca rosetta	Choanoflagellate	PTSG_13149T0PT	PTSG_13149T0PT	superfamily	271903	3468	3693	1.98552e-110	354.97	cl21483	PTPc superfamily
Salpingoeca rosetta	Choanoflagellate	PTSG_13149T0PT	PTSG_13149T0PT	specific	238006	3758	4013	8.9474e-99	321.457	cd00047	PTPc
Salpingoeca rosetta	Choanoflagellate	PTSG_13149T0PT	PTSG_13149T0PT	superfamily	271903	3758	4013	8.9474e-99	321.457	cl21483	PTPc superfamily
Salpingoeca rosetta	Choanoflagellate	PTSG_13149T0PT	PTSG_13149T0PT	specific	276900	513	603	6.80867e-17	79.9459	cd00185	TNFRSF
Salpingoeca rosetta	Choanoflagellate	PTSG_13149T0PT	PTSG_13149T0PT	superfamily	277570	513	603	6.80867e-17	79.9459	cl22855	TNFRSF superfamily
Salpingoeca rosetta	Choanoflagellate	PTSG_13149T0PT	PTSG_13149T0PT	specific	238020	2069	2147	8.24204e-08	53.2691	cd00063	FN3
Salpingoeca rosetta	Choanoflagellate	PTSG_13149T0PT	PTSG_13149T0PT	superfamily	277546	2069	2147	8.24204e-08	53.2691	cl21522	FN3 superfamily
Salpingoeca rosetta	Choanoflagellate	PTSG_13149T0PT	PTSG_13149T0PT	specific	238020	2152	2252	6.08852e-06	47.4911	cd00063	FN3
Salpingoeca rosetta	Choanoflagellate	PTSG_13149T0PT	PTSG_13149T0PT	superfamily	277546	2152	2252	6.08852e-06	47.4911	cl21522	FN3 superfamily
Salpingoeca rosetta	Choanoflagellate	PTSG_13149T0PT	PTSG_13149T0PT	specific	238020	2972	3075	1.32098e-05	46.7207	cd00063	FN3
Salpingoeca rosetta	Choanoflagellate	PTSG_13149T0PT	PTSG_13149T0PT	superfamily	277546	2972	3075	1.32098e-05	46.7207	cl21522	FN3 superfamily
Salpingoeca rosetta	Choanoflagellate	PTSG_13149T0PT	PTSG_13149T0PT	specific	238020	2728	2836	0.000515896	41.7131	cd00063	FN3
Salpingoeca rosetta	Choanoflagellate	PTSG_13149T0PT	PTSG_13149T0PT	superfamily	277546	2728	2836	0.000515896	41.7131	cl21522	FN3 superfamily
Salpingoeca rosetta	Choanoflagellate	PTSG_13149T0PT	PTSG_13149T0PT	specific	260084	1646	1747	0.000698008	41.6216	cd08547	Type_II_cohesin
Salpingoeca rosetta	Choanoflagellate	PTSG_13149T0PT	PTSG_13149T0PT	superfamily	265432	1646	1747	0.000698008	41.6216	cl14606	Reeler_cohesin_like superfamily
Salpingoeca rosetta	Choanoflagellate	PTSG_13149T0PT	PTSG_13149T0PT	specific	238020	2265	2382	0.00155993	40.1723	cd00063	FN3
Salpingoeca rosetta	Choanoflagellate	PTSG_13149T0PT	PTSG_13149T0PT	superfamily	277546	2265	2382	0.00155993	40.1723	cl21522	FN3 superfamily
Salpingoeca rosetta	Choanoflagellate	PTSG_13149T0PT	PTSG_13149T0PT	superfamily	277570	384	534	8.79487e-30	119.714	cl22855	TNFRSF superfamily
Salpingoeca rosetta	Choanoflagellate	PTSG_13149T0PT	PTSG_13149T0PT	superfamily	277570	238	491	7.46815e-22	96.6023	cl22855	TNFRSF superfamily
Salpingoeca rosetta	Choanoflagellate	PTSG_13149T0PT	PTSG_13149T0PT	superfamily	277547	1819	1871	5.73125e-05	44.1179	cl21530	Dockerin_like superfamily
Salpingoeca rosetta	Choanoflagellate	PTSG_13149T0PT	PTSG_13149T0PT	specific	214558	804	842	0.00595168	37.8329	smart00208	TNFR
Salpingoeca rosetta	Choanoflagellate	PTSG_13149T0PT	PTSG_13149T0PT	superfamily	277570	804	842	0.00595168	37.8329	cl22855	TNFRSF superfamily
Salpingoeca rosetta	Choanoflagellate	PTSG_13149T0PT	PTSG_13149T0PT	multi-dom	214550	3442	3693	4.63747e-109	352.347	smart00194	PTPc
Salpingoeca rosetta	Choanoflagellate	PTSG_13149T0PT	PTSG_13149T0PT	multi-dom	214550	3731	4013	2.35283e-102	333.087	smart00194	PTPc
Salpingoeca rosetta	Choanoflagellate	PTSG_13165T1PT	PTSG_13165T1PT	superfamily	266500	518	639	9.50341e-15	77.3491	cl17018	FANC superfamily
Salpingoeca rosetta	Choanoflagellate	PTSG_13165T1PT	PTSG_13165T1PT	superfamily	263517	34	110	0.000109971	43.8327	cl07971	Glyco_hydro_3 superfamily
Salpingoeca rosetta	Choanoflagellate	PTSG_13165T1PT	PTSG_13165T1PT	superfamily	277570	433	476	0.0031866	36.8555	cl22855	TNFRSF superfamily
Salpingoeca rosetta	Choanoflagellate	PTSG_13165T0PT	PTSG_13165T0PT	superfamily	266500	691	812	1.27225e-14	77.3491	cl17018	FANC superfamily
Salpingoeca rosetta	Choanoflagellate	PTSG_13165T0PT	PTSG_13165T0PT	superfamily	263517	148	283	1.4046e-08	56.1591	cl07971	Glyco_hydro_3 superfamily
Salpingoeca rosetta	Choanoflagellate	PTSG_13165T0PT	PTSG_13165T0PT	superfamily	277570	606	649	0.00240397	37.6259	cl22855	TNFRSF superfamily
Salpingoeca rosetta	Choanoflagellate	PTSG_13176T0PT	PTSG_13176T0PT	specific	238125	1373	1451	1.39272e-14	72.8014	cd00204	ANK
Salpingoeca rosetta	Choanoflagellate	PTSG_13176T0PT	PTSG_13176T0PT	superfamily	275769	1373	1451	1.39272e-14	72.8014	cl02529	ANK superfamily
Salpingoeca rosetta	Choanoflagellate	PTSG_13176T0PT	PTSG_13176T0PT	superfamily	238064	1119	1352	9.55173e-27	113.219	cl23707	LRR_RI superfamily
Salpingoeca rosetta	Choanoflagellate	PTSG_13176T0PT	PTSG_13176T0PT	superfamily	277570	826	895	4.99436e-05	43.5082	cl22855	TNFRSF superfamily
Salpingoeca rosetta	Choanoflagellate	PTSG_13176T0PT	PTSG_13176T0PT	superfamily	277570	462	609	5.59674e-05	43.83	cl22855	TNFRSF superfamily
Salpingoeca rosetta	Choanoflagellate	PTSG_13176T0PT	PTSG_13176T0PT	multi-dom	258127	1389	1443	1.07375e-08	53.902	pfam13857	Ank_5
Acropora digtiifera	Cnidaria	12827	12827Acd	superfamily	277570	33	176	4.53938e-25	98.9135	cl22855	TNFRSF superfamily
Acropora digtiifera	Cnidaria	12827	12827Acd	specific	249935	228	301	1.37505e-11	59.287	pfam00531	Death
Acropora digtiifera	Cnidaria	12827	12827Acd	superfamily	277483	228	301	1.37505e-11	59.287	cl14633	DD superfamily
Acropora digtiifera	Cnidaria	7010	07010Acd	superfamily	277570	34	183	4.77449e-29	111.344	cl22855	TNFRSF superfamily
Acropora digtiifera	Cnidaria	7010	07010Acd	specific	249935	354	430	2.4244e-13	65.4502	pfam00531	Death
Acropora digtiifera	Cnidaria	7010	07010Acd	superfamily	277483	354	430	2.4244e-13	65.4502	cl14633	DD superfamily
Acropora digtiifera	Cnidaria	11053	11053Acd	superfamily	277570	38	158	1.66171e-25	100.454	cl22855	TNFRSF superfamily
Acropora digtiifera	Cnidaria	11053	11053Acd	superfamily	277483	296	353	1.12762e-06	45.6704	cl14633	DD superfamily
Acropora digtiifera	Cnidaria	16749	16749Acd	specific	276900	38	113	1.64074e-13	65.6935	cd00185	TNFRSF
Acropora digtiifera	Cnidaria	16749	16749Acd	superfamily	277570	38	113	1.64074e-13	65.6935	cl22855	TNFRSF superfamily
Acropora digtiifera	Cnidaria	16749	16749Acd	superfamily	277483	292	352	0.000824422	37.2654	cl14633	DD superfamily
Acropora digtiifera	Cnidaria	14243	14243Acd	specific	260017	366	432	0.00232281	36.1057	cd01670	Death
Acropora digtiifera	Cnidaria	14243	14243Acd	superfamily	277483	366	432	0.00232281	36.1057	cl14633	DD superfamily
Acropora digtiifera	Cnidaria	14243	14243Acd	superfamily	277570	33	119	0.00598846	36.126	cl22855	TNFRSF superfamily
Acropora digtiifera	Cnidaria	9680	09680Acd	specific	276900	71	156	1.7682e-11	60.3007	cd00185	TNFRSF
Acropora digtiifera	Cnidaria	9680	09680Acd	superfamily	277570	71	156	1.7682e-11	60.3007	cl22855	TNFRSF superfamily
Acropora digtiifera	Cnidaria	7000	07000Acd	superfamily	277570	43	134	5.09388e-10	58.0823	cl22855	TNFRSF superfamily
Acropora digtiifera	Cnidaria	7000	07000Acd	superfamily	194336	251	311	8.55406e-09	53.4037	cl02517	ZU5 superfamily
Acropora digtiifera	Cnidaria	7000	07000Acd	specific	249935	548	620	5.12438e-05	41.9531	pfam00531	Death
Acropora digtiifera	Cnidaria	7000	07000Acd	superfamily	277483	548	620	5.12438e-05	41.9531	cl14633	DD superfamily
Acropora digtiifera	Cnidaria	2522	02522Acd	specific	260017	704	775	4.70368e-14	68.8477	cd01670	Death
Acropora digtiifera	Cnidaria	2522	02522Acd	superfamily	277483	704	775	4.70368e-14	68.8477	cl14633	DD superfamily
Acropora digtiifera	Cnidaria	2522	02522Acd	superfamily	277570	62	146	3.54213e-13	67.3906	cl22855	TNFRSF superfamily
Acropora digtiifera	Cnidaria	2522	02522Acd	superfamily	194336	354	444	2.16338e-10	58.7965	cl02517	ZU5 superfamily
Acropora digtiifera	Cnidaria	6604	06604Acd	specific	260017	17	91	6.32635e-14	67.3069	cd01670	Death
Acropora digtiifera	Cnidaria	6604	06604Acd	superfamily	277483	17	91	6.32635e-14	67.3069	cl14633	DD superfamily
Acropora digtiifera	Cnidaria	6604	06604Acd	specific	276900	130	194	2.49822e-10	57.2191	cd00185	TNFRSF
Acropora digtiifera	Cnidaria	6604	06604Acd	superfamily	277570	130	194	2.49822e-10	57.2191	cl22855	TNFRSF superfamily
Acropora digtiifera	Cnidaria	6605	06605Acd	specific	260017	493	567	4.75729e-13	65.3809	cd01670	Death
Acropora digtiifera	Cnidaria	6605	06605Acd	superfamily	277483	493	567	4.75729e-13	65.3809	cl14633	DD superfamily
Acropora digtiifera	Cnidaria	6605	06605Acd	specific	260017	404	460	5.45684e-06	44.5801	cd01670	Death
Acropora digtiifera	Cnidaria	6605	06605Acd	superfamily	277483	404	460	5.45684e-06	44.5801	cl14633	DD superfamily
Acropora digtiifera	Cnidaria	6605	06605Acd	superfamily	277570	52	142	7.77354e-15	71.2426	cl22855	TNFRSF superfamily
Acropora digtiifera	Cnidaria	9194	09194Acd	specific	260017	252	318	0.00241792	35.7205	cd01670	Death
Acropora digtiifera	Cnidaria	9194	09194Acd	superfamily	277483	252	318	0.00241792	35.7205	cl14633	DD superfamily
Acropora digtiifera	Cnidaria	3207	03207Acd	superfamily	277570	44	254	1.49969e-15	75.0311	cl22855	TNFRSF superfamily
Acropora digtiifera	Cnidaria	3207	03207Acd	superfamily	194336	404	465	2.02198e-08	52.6333	cl02517	ZU5 superfamily
Acropora digtiifera	Cnidaria	3207	03207Acd	superfamily	277570	212	300	1.77836e-06	46.8707	cl22855	TNFRSF superfamily
Acropora digtiifera	Cnidaria	6998	06998Acd	superfamily	277570	189	280	5.81563e-13	65.5134	cl22855	TNFRSF superfamily
Acropora digtiifera	Cnidaria	6998	06998Acd	superfamily	277570	47	145	2.91259e-08	52.139	cl22855	TNFRSF superfamily
Acropora digtiifera	Cnidaria	6998	06998Acd	superfamily	194336	419	479	2.27126e-07	49.1665	cl02517	ZU5 superfamily
Acropora digtiifera	Cnidaria	11053.t2	11053.t2Acd	superfamily	277570	38	158	2.23964e-27	108.543	cl22855	TNFRSF superfamily
Acropora digtiifera	Cnidaria	11053.t2	11053.t2Acd	superfamily	271437	449	596	6.99584e-11	60.7757	cl00213	DNA_BRE_C superfamily
Acropora digtiifera	Cnidaria	14012	14012Acd	superfamily	277570	34	167	4.95931e-14	68.4827	cl22855	TNFRSF superfamily
Acropora digtiifera	Cnidaria	14012	14012Acd	superfamily	255934	4	27	5.61354e-09	53.0246	cl11024	Kin17_mid superfamily
Acropora digtiifera	Cnidaria	14012	14012Acd	superfamily	277483	315	373	0.000434359	38.0358	cl14633	DD superfamily
Acropora digtiifera	Cnidaria	14012	14012Acd	multi-dom	250634	138	252	4.65707e-05	41.7721	pfam01456	Mucin
Acropora digtiifera	Cnidaria	7238	07238Acd	superfamily	277570	31	139	8.78719e-16	74.6459	cl22855	TNFRSF superfamily
Acropora digtiifera	Cnidaria	7238	07238Acd	superfamily	194336	238	307	6.88481e-09	53.4037	cl02517	ZU5 superfamily
Acropora digtiifera	Cnidaria	23226	23226Acd	specific	276900	55	144	5.67144e-07	48.3595	cd00185	TNFRSF
Acropora digtiifera	Cnidaria	23226	23226Acd	superfamily	277570	55	144	5.67144e-07	48.3595	cl22855	TNFRSF superfamily
Acropora digtiifera	Cnidaria	23226	23226Acd	superfamily	277570	198	300	1.1297e-14	72.7199	cl22855	TNFRSF superfamily
Acropora digtiifera	Cnidaria	23226	23226Acd	superfamily	194336	423	485	9.11833e-08	51.0925	cl02517	ZU5 superfamily
Acropora digtiifera	Cnidaria	23226	23226Acd	superfamily	277570	101	201	0.00319536	37.0208	cl22855	TNFRSF superfamily
Acropora digtiifera	Cnidaria	23749	23749Acd	specific	143165	663	719	1.55902e-05	43.6319	cd00096	Ig
Acropora digtiifera	Cnidaria	23749	23749Acd	superfamily	276006	663	719	1.55902e-05	43.6319	cl11960	Ig superfamily
Acropora digtiifera	Cnidaria	23749	23749Acd	superfamily	277570	28	139	1.47491e-09	56.9267	cl22855	TNFRSF superfamily
Acropora digtiifera	Cnidaria	23750	23750Acd	specific	276900	49	140	1.38165e-08	52.5967	cd00185	TNFRSF
Acropora digtiifera	Cnidaria	23750	23750Acd	superfamily	277570	49	140	1.38165e-08	52.5967	cl22855	TNFRSF superfamily
Acropora digtiifera	Cnidaria	23750	23750Acd	specific	143165	455	504	7.75877e-06	44.4023	cd00096	Ig
Acropora digtiifera	Cnidaria	23750	23750Acd	superfamily	276006	455	504	7.75877e-06	44.4023	cl11960	Ig superfamily
Acropora digtiifera	Cnidaria	23750	23750Acd	multi-dom	197706	452	505	3.3627e-05	42.0088	smart00408	IGc2
Acropora digtiifera	Cnidaria	6081	06081Acd	superfamily	277570	45	140	6.83274e-10	56.9267	cl22855	TNFRSF superfamily
Acropora digtiifera	Cnidaria	6081	06081Acd	superfamily	276006	323	375	4.0761e-06	44.6829	cl11960	Ig superfamily
Acropora digtiifera	Cnidaria	6081	06081Acd	multi-dom	197706	324	377	8.80168e-05	40.468	smart00408	IGc2
Acropora digtiifera	Cnidaria	9846	09846Acd	superfamily	277570	65	156	2.95287e-10	58.4675	cl22855	TNFRSF superfamily
Acropora digtiifera	Cnidaria	9846	09846Acd	superfamily	276006	423	465	7.72573e-05	41.0804	cl11960	Ig superfamily
Acropora digtiifera	Cnidaria	9846	09846Acd	multi-dom	214653	401	451	0.000836345	37.8701	smart00410	IG_like
Acropora digtiifera	Cnidaria	17562	17562Acd	specific	143165	436	494	0.000269953	39.3947	cd00096	Ig
Acropora digtiifera	Cnidaria	17562	17562Acd	superfamily	276006	436	494	0.000269953	39.3947	cl11960	Ig superfamily
Acropora digtiifera	Cnidaria	17562	17562Acd	superfamily	277570	29	140	4.66283e-12	64.2455	cl22855	TNFRSF superfamily
Acropora digtiifera	Cnidaria	17562	17562Acd	multi-dom	197706	431	487	0.00228374	36.616	smart00408	IGc2
Acropora digtiifera	Cnidaria	14077	14077Acd	specific	276900	49	137	2.15659e-06	45.2779	cd00185	TNFRSF
Acropora digtiifera	Cnidaria	14077	14077Acd	superfamily	277570	49	137	2.15659e-06	45.2779	cl22855	TNFRSF superfamily
Acropora digtiifera	Cnidaria	4396	04396Acd	superfamily	277570	121	208	5.63199e-12	62.4318	cl22855	TNFRSF superfamily
Acropora digtiifera	Cnidaria	14078	14078Acd	specific	276900	50	135	4.2113e-07	46.4335	cd00185	TNFRSF
Acropora digtiifera	Cnidaria	14078	14078Acd	superfamily	277570	50	135	4.2113e-07	46.4335	cl22855	TNFRSF superfamily
Acropora digtiifera	Cnidaria	712	00712Acd	superfamily	277570	32	135	1.95646e-13	65.0159	cl22855	TNFRSF superfamily
Acropora digtiifera	Cnidaria	14960	14960Acd	superfamily	277570	57	154	2.48978e-07	48.3202	cl22855	TNFRSF superfamily
Acropora digtiifera	Cnidaria	714	00714Acd	superfamily	277570	52	143	1.91083e-12	61.9343	cl22855	TNFRSF superfamily
Acropora digtiifera	Cnidaria	7001	07001Acd	superfamily	277570	45	117	6.26573e-13	64.2455	cl22855	TNFRSF superfamily
Acropora digtiifera	Cnidaria	7408	07408Acd	superfamily	277570	27	121	3.30176e-12	63.0899	cl22855	TNFRSF superfamily
Acropora digtiifera	Cnidaria	16417	16417Acd	superfamily	277570	25	118	3.14727e-10	57.6971	cl22855	TNFRSF superfamily
Acropora digtiifera	Cnidaria	19022	19022Acd	superfamily	277570	54	126	6.59878e-12	62.7047	cl22855	TNFRSF superfamily
Acropora digtiifera	Cnidaria	19022	19022Acd	superfamily	191582	182	271	7.689e-05	41.8313	cl05954	DUF1180 superfamily
Acropora digtiifera	Cnidaria	19022	19022Acd	superfamily	277570	105	161	0.00528505	35.2627	cl22855	TNFRSF superfamily
Acropora digtiifera	Cnidaria	17969	17969Acd	superfamily	277570	55	127	9.03912e-13	65.4011	cl22855	TNFRSF superfamily
Acropora digtiifera	Cnidaria	6604	06604Acd	specific	276900	42	118	4.70409e-13	66.0787	cd00185	TNFRSF
Acropora digtiifera	Cnidaria	6604	06604Acd	superfamily	277570	42	118	4.70409e-13	66.0787	cl22855	TNFRSF superfamily
Acropora digtiifera	Cnidaria	6604	06604Acd	superfamily	194336	481	567	8.12835e-09	54.1741	cl02517	ZU5 superfamily
Acropora digtiifera	Cnidaria	18371	18371Acd	specific	276900	22	110	3.02892e-12	63.7675	cd00185	TNFRSF
Acropora digtiifera	Cnidaria	18371	18371Acd	superfamily	277570	22	110	3.02892e-12	63.7675	cl22855	TNFRSF superfamily
Acropora digtiifera	Cnidaria	18371	18371Acd	superfamily	194336	422	508	5.99736e-07	48.3961	cl02517	ZU5 superfamily
Acropora digtiifera	Cnidaria	18783	18783Acd	superfamily	277570	45	129	3.17314e-13	67.3906	cl22855	TNFRSF superfamily
Acropora digtiifera	Cnidaria	18783	18783Acd	superfamily	194336	482	568	6.90802e-08	51.0925	cl02517	ZU5 superfamily
Acropora digtiifera	Cnidaria	18784	18784Acd	specific	276900	48	116	8.3014e-11	58.3747	cd00185	TNFRSF
Acropora digtiifera	Cnidaria	18784	18784Acd	superfamily	277570	48	116	8.3014e-11	58.3747	cl22855	TNFRSF superfamily
Acropora digtiifera	Cnidaria	18784	18784Acd	superfamily	277570	102	135	0.0046168	36.6839	cl22855	TNFRSF superfamily
Acropora digtiifera	Cnidaria	18784	18784Acd	specific	276900	356	432	6.60537e-13	65.3083	cd00185	TNFRSF
Acropora digtiifera	Cnidaria	18784	18784Acd	superfamily	277570	356	432	6.60537e-13	65.3083	cl22855	TNFRSF superfamily
Acropora digtiifera	Cnidaria	18784	18784Acd	superfamily	194336	74	160	1.44061e-08	53.0185	cl02517	ZU5 superfamily
Acropora digtiifera	Cnidaria	8700	08700Acd	superfamily	277483	251	316	3.50582e-12	61.0784	cl14633	DD superfamily
Acropora digtiifera	Cnidaria	8700	08700Acd	superfamily	277570	53	159	4.15519e-08	50.7636	cl22855	TNFRSF superfamily
Acropora digtiifera	Cnidaria	715	00715Acd	superfamily	277570	52	143	9.96108e-10	55.7712	cl22855	TNFRSF superfamily
Acropora digtiifera	Cnidaria	715	00715Acd	superfamily	277483	323	370	0.000447347	37.9664	cl14633	DD superfamily
Crassostrea gigas	Mollusca	762078947	762078947Crg	specific	260017	325	399	8.17469e-08	49.2025	cd01670	Death
Crassostrea gigas	Mollusca	762078947	762078947Crg	superfamily	277483	325	399	8.17469e-08	49.2025	cl14633	DD superfamily
Crassostrea gigas	Mollusca	762078947	762078947Crg	superfamily	277570	48	198	6.95163e-20	85.8167	cl22855	TNFRSF superfamily
Crassostrea gigas	Mollusca	762109164	762109164Crg	specific	260017	328	385	0.00245643	35.7205	cd01670	Death
Crassostrea gigas	Mollusca	762109164	762109164Crg	superfamily	277483	328	385	0.00245643	35.7205	cl14633	DD superfamily
Crassostrea gigas	Mollusca	762109164	762109164Crg	superfamily	277570	25	116	8.28244e-11	59.2379	cl22855	TNFRSF superfamily
Crassostrea gigas	Mollusca	762109162	762109162Crg	specific	260017	329	386	0.00257885	35.7205	cd01670	Death
Crassostrea gigas	Mollusca	762109162	762109162Crg	superfamily	277483	329	386	0.00257885	35.7205	cl14633	DD superfamily
Crassostrea gigas	Mollusca	762109162	762109162Crg	superfamily	277570	25	116	7.52005e-11	59.2379	cl22855	TNFRSF superfamily
Crassostrea gigas	Mollusca	762134680	762134680Crg	specific	276900	14	94	2.04572e-15	68.0047	cd00185	TNFRSF
Crassostrea gigas	Mollusca	762134680	762134680Crg	superfamily	277570	14	94	2.04572e-15	68.0047	cl22855	TNFRSF superfamily
Crassostrea gigas	Mollusca	762150464	762150464Crg	superfamily	277570	37	129	1.55161e-08	51.9192	cl22855	TNFRSF superfamily
Crassostrea gigas	Mollusca	762156364	762156364Crg	superfamily	277570	30	157	3.54567e-08	51.534	cl22855	TNFRSF superfamily
Crassostrea gigas	Mollusca	762156370	762156370Crg	superfamily	277570	26	153	4.80997e-08	51.1488	cl22855	TNFRSF superfamily
Crassostrea gigas	Mollusca	762156356	762156356Crg	superfamily	277570	38	165	7.36604e-08	50.7636	cl22855	TNFRSF superfamily
Crassostrea gigas	Mollusca	762156358	762156358Crg	superfamily	277570	36	163	9.35666e-08	50.3784	cl22855	TNFRSF superfamily
Crassostrea gigas	Mollusca	762156360	762156360Crg	superfamily	277570	36	163	9.27207e-08	50.3784	cl22855	TNFRSF superfamily
Crassostrea gigas	Mollusca	762117837	762117837Crg	superfamily	277570	50	129	0.00144837	36.0243	cl22855	TNFRSF superfamily
Crassostrea gigas	Mollusca	762139014	762139014Crg	specific	260025	284	368	1.5398e-31	115.076	cd08311	Death_p75NR
Crassostrea gigas	Mollusca	762139014	762139014Crg	superfamily	277483	284	368	1.5398e-31	115.076	cl14633	DD superfamily
Crassostrea gigas	Mollusca	762139014	762139014Crg	superfamily	277570	22	181	5.87356e-44	151.301	cl22855	TNFRSF superfamily
Crassostrea gigas	Mollusca	762150462	762150462Crg	superfamily	277570	37	129	2.09638e-08	51.1488	cl22855	TNFRSF superfamily
Crassostrea gigas	Mollusca	762156362	762156362Crg	superfamily	277570	36	163	7.45691e-08	50.7636	cl22855	TNFRSF superfamily
Crassostrea gigas	Mollusca	762156366	762156366Crg	superfamily	277570	30	157	4.86937e-08	51.1488	cl22855	TNFRSF superfamily
Crassostrea gigas	Mollusca	762156368	762156368Crg	superfamily	277570	27	154	4.06114e-08	51.534	cl22855	TNFRSF superfamily
Crassostrea gigas	Mollusca	762156372	762156372Crg	superfamily	277570	20	147	4.72088e-08	51.1488	cl22855	TNFRSF superfamily
Danio rerio	Chordata	148226603	148226603Dar	specific	276931	19	148	1.48437e-64	204.976	cd15835	TNFRSF1B_teleost
Danio rerio	Chordata	148226603	148226603Dar	superfamily	277570	19	148	1.48437e-64	204.976	cl22855	TNFRSF superfamily
Danio rerio	Chordata	148226603	148226603Dar	superfamily	277570	129	188	8.16564e-11	58.1946	cl22855	TNFRSF superfamily
Danio rerio	Chordata	528519665	528519665Dar	superfamily	277570	29	150	1.97129e-55	184.624	cl22855	TNFRSF superfamily
Danio rerio	Chordata	528519665	528519665Dar	superfamily	277570	122	190	1.54356e-11	61.2762	cl22855	TNFRSF superfamily
Danio rerio	Chordata	528494907	528494907Dar	superfamily	277570	55	150	3.48016e-15	72.4391	cl22855	TNFRSF superfamily
Danio rerio	Chordata	528494907	528494907Dar	superfamily	277570	14	91	0.000235263	39.4664	cl22855	TNFRSF superfamily
Danio rerio	Chordata	528487471	528487471Dar	specific	276910	25	135	4.61626e-55	174.051	cd13405	TNFRSF14_teleost
Danio rerio	Chordata	528487471	528487471Dar	superfamily	277570	25	135	4.61626e-55	174.051	cl22855	TNFRSF superfamily
Danio rerio	Chordata	528487471	528487471Dar	specific	276900	125	187	2.50244e-07	46.4335	cd00185	TNFRSF
Danio rerio	Chordata	528487471	528487471Dar	superfamily	277570	125	187	2.50244e-07	46.4335	cl22855	TNFRSF superfamily
Danio rerio	Chordata	46249736	46249736Dar	specific	276930	34	184	3.95057e-72	224.676	cd15834	TNFRSF1A_teleost
Danio rerio	Chordata	46249736	46249736Dar	superfamily	277570	34	184	3.95057e-72	224.676	cl22855	TNFRSF superfamily
Danio rerio	Chordata	46249736	46249736Dar	specific	176729	293	378	8.55951e-40	137.521	cd08313	Death_TNFR1
Danio rerio	Chordata	46249736	46249736Dar	superfamily	277483	293	378	8.55951e-40	137.521	cl14633	DD superfamily
Danio rerio	Chordata	157092812	157092812Dar	specific	276922	40	190	3.62031e-37	129.427	cd13417	TNFRSF18
Danio rerio	Chordata	157092812	157092812Dar	superfamily	277570	40	190	3.62031e-37	129.427	cl22855	TNFRSF superfamily
Danio rerio	Chordata	528506223	528506223Dar	specific	276928	28	129	3.37259e-43	145.262	cd13423	TNFRSF6_teleost
Danio rerio	Chordata	528506223	528506223Dar	superfamily	277570	28	129	3.37259e-43	145.262	cl22855	TNFRSF superfamily
Danio rerio	Chordata	528506223	528506223Dar	specific	260028	200	292	2.90051e-41	139.736	cd08316	Death_FAS_TNFRSF6
Danio rerio	Chordata	528506223	528506223Dar	superfamily	277483	200	292	2.90051e-41	139.736	cl14633	DD superfamily
Danio rerio	Chordata	189529649	189529649Dar	specific	276921	23	184	3.89127e-64	204.843	cd13416	TNFRSF16
Danio rerio	Chordata	189529649	189529649Dar	superfamily	277570	23	184	3.89127e-64	204.843	cl22855	TNFRSF superfamily
Danio rerio	Chordata	189529649	189529649Dar	specific	260025	326	404	6.06691e-34	122.009	cd08311	Death_p75NR
Danio rerio	Chordata	189529649	189529649Dar	superfamily	277483	326	404	6.06691e-34	122.009	cl14633	DD superfamily
Danio rerio	Chordata	528473731	528473731Dar	specific	276921	27	186	1.58602e-66	209.081	cd13416	TNFRSF16
Danio rerio	Chordata	528473731	528473731Dar	superfamily	277570	27	186	1.58602e-66	209.081	cl22855	TNFRSF superfamily
Danio rerio	Chordata	157841236	157841236Dar	superfamily	277570	3	116	2.93752e-31	114.99	cl22855	TNFRSF superfamily
Danio rerio	Chordata	688580002	688580002Dar	superfamily	277570	16	154	9.15511e-13	61.6571	cl22855	TNFRSF superfamily
Danio rerio	Chordata	688578657	688578657Dar	superfamily	277570	5	180	7.57073e-16	72.109	cl22855	TNFRSF superfamily
Danio rerio	Chordata	688575978	688575978Dar	superfamily	277570	12	88	4.18475e-06	42.4883	cl22855	TNFRSF superfamily
Danio rerio	Chordata	528508774	528508774Dar	superfamily	277570	61	220	8.18003e-56	181.065	cl22855	TNFRSF superfamily
Danio rerio	Chordata	528494876	528494876Dar	superfamily	277570	22	171	9.81066e-48	158.069	cl22855	TNFRSF superfamily
Danio rerio	Chordata	108742105	108742105Dar	specific	276923	33	149	7.63368e-72	221.66	cd13418	TNFRSF19
Danio rerio	Chordata	108742105	108742105Dar	superfamily	277570	33	149	7.63368e-72	221.66	cl22855	TNFRSF superfamily
Danio rerio	Chordata	42542885	42542885Dar	specific	276924	31	122	6.43514e-37	130.612	cd13419	TNFRSF19L
Danio rerio	Chordata	42542885	42542885Dar	superfamily	277570	31	122	6.43514e-37	130.612	cl22855	TNFRSF superfamily
Danio rerio	Chordata	42542885	42542885Dar	specific	257157	161	208	6.14797e-16	71.4982	pfam12606	RELT
Danio rerio	Chordata	42542885	42542885Dar	superfamily	257157	161	208	6.14797e-16	71.4982	cl13980	RELT superfamily
Danio rerio	Chordata	110811207	110811207Dar	specific	276909	40	198	1.63678e-106	321.315	cd10583	TNFRSF21
Danio rerio	Chordata	110811207	110811207Dar	superfamily	277570	40	198	1.63678e-106	321.315	cl22855	TNFRSF superfamily
Danio rerio	Chordata	110811207	110811207Dar	specific	176756	401	484	9.99073e-49	165.632	cd08778	Death_TNFRSF21
Danio rerio	Chordata	110811207	110811207Dar	superfamily	277483	401	484	9.99073e-49	165.632	cl14633	DD superfamily
Danio rerio	Chordata	110811207	110811207Dar	superfamily	260811	477	504	0.00188317	37.0531	cl01146	ZapA superfamily
Danio rerio	Chordata	688535990	688535990Dar	specific	198446	21	193	1.27918e-133	392.45	cd10478	EphR_LBD_B3
Danio rerio	Chordata	688535990	688535990Dar	superfamily	261414	21	193	1.27918e-133	392.45	cl02704	EphR_LBD superfamily
Danio rerio	Chordata	688535990	688535990Dar	specific	238020	433	522	1.5893e-18	81.7739	cd00063	FN3
Danio rerio	Chordata	688535990	688535990Dar	superfamily	277546	433	522	1.5893e-18	81.7739	cl21522	FN3 superfamily
Danio rerio	Chordata	688535990	688535990Dar	specific	238020	322	422	1.66041e-09	55.5803	cd00063	FN3
Danio rerio	Chordata	688535990	688535990Dar	superfamily	277546	322	422	1.66041e-09	55.5803	cl21522	FN3 superfamily
Danio rerio	Chordata	688535990	688535990Dar	specific	258713	538	608	2.77915e-28	108.767	pfam14575	EphA2_TM
Danio rerio	Chordata	688535990	688535990Dar	superfamily	258713	538	608	2.77915e-28	108.767	cl22928	EphA2_TM superfamily
Danio rerio	Chordata	688535990	688535990Dar	superfamily	277570	253	312	0.00137611	37.5739	cl22855	TNFRSF superfamily
Danio rerio	Chordata	10880729	10880729Dar	specific	276906	56	163	1.07811e-39	138.933	cd10580	TNFRSF10
Danio rerio	Chordata	10880729	10880729Dar	superfamily	277570	56	163	1.07811e-39	138.933	cl22855	TNFRSF superfamily
Danio rerio	Chordata	10880729	10880729Dar	specific	260027	351	435	1.38815e-25	99.2672	cd08315	Death_TRAILR_DR4_DR5
Danio rerio	Chordata	10880729	10880729Dar	superfamily	277483	351	435	1.38815e-25	99.2672	cl14633	DD superfamily
Danio rerio	Chordata	10880729	10880729Dar	superfamily	259477	169	341	0.000130231	41.9953	cl21188	TMEM51 superfamily
Danio rerio	Chordata	117938962	117938962Dar	specific	206637	464	561	6.01431e-35	132.052	cd11304	Cadherin_repeat
Danio rerio	Chordata	117938962	117938962Dar	superfamily	271780	464	561	6.01431e-35	132.052	cl15786	CA_like superfamily
Danio rerio	Chordata	117938962	117938962Dar	specific	206637	248	347	2.1706e-33	127.43	cd11304	Cadherin_repeat
Danio rerio	Chordata	117938962	117938962Dar	superfamily	271780	248	347	2.1706e-33	127.43	cl15786	CA_like superfamily
Danio rerio	Chordata	117938962	117938962Dar	specific	206637	356	455	7.59832e-32	123.192	cd11304	Cadherin_repeat
Danio rerio	Chordata	117938962	117938962Dar	superfamily	271780	356	455	7.59832e-32	123.192	cl15786	CA_like superfamily
Danio rerio	Chordata	117938962	117938962Dar	specific	206637	880	977	1.25219e-31	122.422	cd11304	Cadherin_repeat
Danio rerio	Chordata	117938962	117938962Dar	superfamily	271780	880	977	1.25219e-31	122.422	cl15786	CA_like superfamily
Danio rerio	Chordata	117938962	117938962Dar	specific	206637	776	871	4.57967e-31	120.881	cd11304	Cadherin_repeat
Danio rerio	Chordata	117938962	117938962Dar	superfamily	271780	776	871	4.57967e-31	120.881	cl15786	CA_like superfamily
Danio rerio	Chordata	117938962	117938962Dar	specific	206637	985	1079	2.3022e-29	115.874	cd11304	Cadherin_repeat
Danio rerio	Chordata	117938962	117938962Dar	superfamily	271780	985	1079	2.3022e-29	115.874	cl15786	CA_like superfamily
Danio rerio	Chordata	117938962	117938962Dar	specific	206637	569	666	1.70795e-26	107.784	cd11304	Cadherin_repeat
Danio rerio	Chordata	117938962	117938962Dar	superfamily	271780	569	666	1.70795e-26	107.784	cl15786	CA_like superfamily
Danio rerio	Chordata	117938962	117938962Dar	specific	206637	675	768	8.04132e-25	102.777	cd11304	Cadherin_repeat
Danio rerio	Chordata	117938962	117938962Dar	superfamily	271780	675	768	8.04132e-25	102.777	cl15786	CA_like superfamily
Danio rerio	Chordata	117938962	117938962Dar	specific	238058	1684	1835	2.97171e-20	90.9404	cd00110	LamG
Danio rerio	Chordata	117938962	117938962Dar	superfamily	277576	1684	1835	2.97171e-20	90.9404	cl22861	LamG superfamily
Danio rerio	Chordata	117938962	117938962Dar	specific	238058	1436	1529	1.30933e-16	80.54	cd00110	LamG
Danio rerio	Chordata	117938962	117938962Dar	superfamily	277576	1436	1529	1.30933e-16	80.54	cl22861	LamG superfamily
Danio rerio	Chordata	117938962	117938962Dar	specific	206637	1099	1180	1.55827e-11	63.8717	cd11304	Cadherin_repeat
Danio rerio	Chordata	117938962	117938962Dar	superfamily	271780	1099	1180	1.55827e-11	63.8717	cl15786	CA_like superfamily
Danio rerio	Chordata	117938962	117938962Dar	specific	238012	1992	2029	2.48462e-11	62.3718	cd00055	EGF_Lam
Danio rerio	Chordata	117938962	117938962Dar	superfamily	277590	1992	2029	2.48462e-11	62.3718	cl22875	EGF_Lam superfamily
Danio rerio	Chordata	117938962	117938962Dar	specific	238011	1644	1678	2.24701e-09	56.491	cd00054	EGF_CA
Danio rerio	Chordata	117938962	117938962Dar	superfamily	277544	1644	1678	2.24701e-09	56.491	cl21504	EGF_CA superfamily
Danio rerio	Chordata	117938962	117938962Dar	specific	238011	1356	1391	9.50236e-07	48.787	cd00054	EGF_CA
Danio rerio	Chordata	117938962	117938962Dar	superfamily	277544	1356	1391	9.50236e-07	48.787	cl21504	EGF_CA superfamily
Danio rerio	Chordata	117938962	117938962Dar	specific	238011	1399	1432	3.49097e-05	44.1646	cd00054	EGF_CA
Danio rerio	Chordata	117938962	117938962Dar	superfamily	277544	1399	1432	3.49097e-05	44.1646	cl21504	EGF_CA superfamily
Danio rerio	Chordata	117938962	117938962Dar	specific	238011	1863	1897	0.00677572	37.231	cd00054	EGF_CA
Danio rerio	Chordata	117938962	117938962Dar	superfamily	277544	1863	1897	0.00677572	37.231	cl21504	EGF_CA superfamily
Danio rerio	Chordata	117938962	117938962Dar	superfamily	272007	2445	2677	1.04942e-54	194.365	cl21587	7tm_2 superfamily
[truncated: 120 more rows]

## Sheet: Table S2-TNFRs  CRD Alignment
Organism	Protein ID
Human	TNFR1A_Hos
Coral	06605Acd
Ctenophore	ML156510a
Sponge	gi761913404
Choanoflagellate	jgiMonbr138456
Bacteria	embCAN96767.1
